# Supplementary material for: The birth of a human-specific neural gene by incomplete duplication and gene fusion
Source: Genome Biol. 2017 Mar 9;18:49. doi: 10.1186/s13059-017-1163-9 (PMC5345166; doi:10.1186/s13059-017-1163-9)
Supplement: Additional file 2: — Measured HYDIN2 isoforms (.fasta). Fasta file of transcripts used for expression measurements. (FASTA 34 kb) [file 13059_2017_1163_MOESM2_ESM.fasta]

>hydin_transcript_A
AGGTACTAGCGATTCCACTGGGCGCTGTAGGCAGGGCGCACTCACCGAACTCCCCCATCCCTTCCAGCCTCAGGGCCCGCCTGGCAGGACTACTGAGCAA
GGCCTTGGAAAATCGGAGCGATTAGAGCGGCCGAGAAATCCGTCTGCCCCTCCGAATCAAAGGGGAAGGCATGGGACCTAAGATTCACTTCAACTTTGAA
TTGCTGGATATTGGGAAAGTTTTCACTGGATCTGCACATTGTTATGAGGCGATACTGTACAACAAAGACAGCATCGATGCTCTCTTCAACATGACCCCTC
CAACTTCAGCTTTGGGGGCCTGCTTTGTTTTCAGTCCCAAGGAAGGCATCATTGAACCAAGTGGAGTCCAAGCTATCCAGATCTCCTTCAGCTCTACCAT
CCTGGGAAACTTTGAAGAAGAGTTCCTGGTCAATGTCAATGGGTCACCTGAGCCTGTGAAACTGACCATTAGAGGCTGTGTCATTGGACCTACCTTCCAT
TTTAATGTTCCAGCTCTGCACTTTGGTGATGTTTCCTTTGGGTTTCCTCATACCTTGATATGTTCCCTCAATAATACCTCTTTGATCCCCATGACTTACA
AACTGCGTATCCCTGGGGATGGCCTTGGCCATAAAAGCATTTCATATTGTGAGCAGCATGTGGACTACAAAAGACCGTCTTGGACCAAGGAAGAAATATC
CTCAATGAAACCAAAAGAATTCACCATCTCTCCTGACTGTGGCACCATTCGCCCCCAGGGATTTGCTGCTATCAGGGTGACATTATGCTCCAACACTGTA
CAGAAATACGAGCTGGCACTCGTGGTGGACGTGGAGGGCATCGGAGAAGAGGTGCTGGCGCTCTTAATTGCAGCAAGGTGTGTTGTACCTGCCCTCCACC
TGGTCAATACAGAGGTGGACTTTGGGCACTGCTTCCTGAAGTACCCGTATGAGAAAACACTCCAGCTTGCCGATCAAGATGACCTCCCAGGATTCTATGA
GGTCCAGCCTCAGGTGTGTGAGGAGGTGCCTACTGTGCTGTTTTCCAGCCCCACCCCCAGCGGGGTCATCTCCCCAAGCAGCACCATCCACATACCACTG
GTCCTGGAGACCCAGGTCACTGGAGAACACAGATCCACGGTTTACATCTCAATCTTTGGGAGCCAGGACCCCCCTTTGGTATGTCACTTAAAGAGCGCTG
GAGAAGGCCCAGTTATCTACGTCCATCCCAATCAAGTGGACTTCGGGAATATCTACGTCCTAAAAGACTCTTCCAGGATTCTCAACCTATGCAACCAGTC
CTTCATTCCCGCATTTTTCCAGGCACACATGGCACACAAAAAATCCCTTTGGACGATTGAACCCAATGAAGGCATGGTTCCTCCAGAAACTGATGTTCAA
CTGGCACTGACCGCCAACCTGAATGACACACTGACATTCAAGGACTGTGTTATTTTGGACATTGAAAATAGCAGTACCTATCGGATTCCTGTTCAGGCTT
CCGGAACTGGTTCCACTATTGTTTCAGATAAGCCCTTTGCTCCAGAACTCAATTTGGGGGCACATTTTAGGTAAGGAAATCTCATGGACCAATTTTTATA
GATATCACATATGTTACATATGCTGAGCATCACCTCTACTTTAGAAAATTATTTTAAGTAATTAAAACTAGCCACCTCAGTCCCTCTCCTTTCCCATCCT
CACTCTTCCACCTCCTGATGTGTATGTCAGCAACAAGAAGACATTTTCTAGCCATAACTTGGTTGCATTCTCTAATCCGTGTCCCTCTACATGTGAGAAG
AATATGGTTTGTAGGAAATGCATTCTTTTCTCAAACTGGCCACTCTGTGATTAATTTAGACTCTCAACCGTAATTTCTCCTCTTTGATTCCAATACACTG
TTAATCCCTCTCCACAAATGT
>hydin_transcript_B
AGGTACTAGCGATTCCACTGGGCGCTGTAGGCAGGGCGCACTCACCGAACTCCCCCATCCCTTCCAGCCTCAGGGCCCGCCTGGCAGGACTACTGAGCAA
GGCCTTGGAAAATCGGAGCGATTAGAGCGGTTCAAACAATACAGAAGTGTATAAAGTAAGAATTGGAAGTCTCTTCGCTGCTCTAATCTCACTCCTCAGA
GGTGATCACTGGACCTGAGTGAGCAGAAGGCTTTTCAGAATTACAGCCTGAACTATTTCTTGAGCAATTTGGGAACTCATTTCTAAAGCAGTCCTCAGAT
TCACACAACGTAGTTTGTGACGGAGTATGCCCAGAGCAGTGTGGAAGATGATCAAAGTATGACATTTCTTCTACCCCAGAGGCTGGCATTTCTGCAGGCA
CAAATGAGCTTGGTTTTCAAGCACTGCTCTTTGAACACAAGGAATTCCTTTAATGATCACGCCGGACTATATAGACTTTGGAATCAGACTCTTTGAATTC
CAGCTCTGCCATTTACCAACTTTGACACTTTGGACAACGTCTCATTCTGTCACCCAGGCTGGAGTGCAATGGCACAATTATAGCTCACTGCAGCCTCAAA
CACCTGGGCTCAAGCAATCCTTCCACCTCTGCCTCCTGAGTAATTGGGACTACAGGTATTATGTTTCTATTAATGCAGTCTAAAGGGTTTTGGAAATCTG
GATTGTAGCAGGGCATTGTGGATCTGCCTGTTGGTGGAGAACCCTAGACTGCATGCAGCCATGCACATGATCTGGAGACACAGCAGAGACAAGGTCTTTG
TCTGTTGCTCAGGACGGAGTGTAGTGGTGCCATAGCACACTGTAATCTTGAATTTCTGGACTACTGGCATACACCACCATGCTTAGGTTCGGGCCACAAC
ATCCGTGACTTTACCGGTTTTGGTCTCTTCCTTGTAACTTTCGGCTCCAGGATGCTGCGCAGCTCCTCTCTGCACTATCTATCAGAACGTTGCTCTGCGT
GCTTGAAAGTTTCGCCAAACAGAAGTACACAAAAACAAACAGAGGCGAAACACAAATCCCCTCAGCCCTGGAGGAAAAGGCCTTGAAGCTCTTCCAGTGC
AGAGGCCACGCAGAGGACATGCTCCTACCTGTGCACATCGGCCACGCCTGGGGTGCCTCCTGGAGTCCAGGCTGCTGGCGATGGAATCCATCATGTTGCT
GATGTCACTGATTACGCCCATACGTTGACCTGTGTTACTGAAAGAGAAAAGTTTATTGTACCCATCAAAGCTAGAGGGGCACGAGCCATTCTCGATTTTC
CTGACAAGCTGAATTTTTCCACTTGTCCTGTCAAATACAGCACCCAGAAGATTCTGCTGGTACGAAACATTGGCAACAAAAATGCTGTATTTCACATCAA
AACTTGTAGGCCTTTCTCTATAGAACCAGCTATTGGAACTCTTAATGTGGGAGAGTCCATGCAACTGGAAGTGGAGTTTGAGCCACAGAGTGTGGGCGAT
CACAGTGGAAGACTTATCGTGTGTTATGACACAGGTGAAAAGGTGTTTGTATCTCTCTATGGAGCTGCCATAGACATGAATATAAGGCTGGATAAGAATT
CCTTGACCATCGAGAAAACCTACATATCTCTGGCCAATCAGCGAACTATAACCATTCACAATCGCAGTAATATCATTGCCCATTTCCTGTGGAAGGTATT
TGCTACCCAGCAAGAAGAGGACAGAGAAAAATATAGGGCCTGTGATGATCTGATCAAAGAGGAGAAGGATGAGACTGATGAGTTTTTTGAAGAGTGCATT
ACTGATCCTTTACTCCGAGAACATCTTTCTGTTCTGTCCCGAACCTTTGCGAATCAAAGGAGGCTGGTGCAGGGAGACAGCAAACTGTTCTTCAATAACG
TTTTCACTGTGGAGCCCCTGGAAGGTGATGTCTGGCCCAACTCATCAGCTGAAATCACCGTGTACTTTAACCCACTAGAAGCCAAGCTCTATCAACAGAC
CATTTACTGCGACATTTTAGGCCGAGAAATCCGTCTGCCCCTCCGAATCAAAGGGGAAGGCATGGGACCTAAGATTCACTTCAACTTTGAATTGCTGGAT
ATTGGGAAAGTTTTCACTGGATCTGCACATTGTTATGAGGCGATACTGTACAACAAAGACAGCATCGATGCTCTCTTCAACATGACCCCTCCAACTTCAG
CTTTGGGGGCCTGCTTTGTTTTCAGTCCCAAGGAAGGCATCATTGAACCAAGTGGAGTCCAAGCTATCCAGATCTCCTTCAGCTCTACCATCCTGGGAAA
CTTTGAAGAAGAGTTCCTGGTCAATGTCAATGGGTCACCTGAGCCTGTGAAACTGACCATTAGAGGCTGTGTCATTGGACCTACCTTCCATTTTAATGTT
CCAGCTCTGCACTTTGGTGATGTTTCCTTTGGGTTTCCTCATACCTTGATATGTTCCCTCAATAATACCTCTTTGATCCCCATGACTTACAAACTGCGTA
TCCCTGGGGATGGCCTTGGCCATAAAAGCATTTCATATTGTGAGCAGCATGTGGACTACAAAAGACCGTCTTGGACCAAGGAAGAAATATCCTCAATGAA
ACCAAAAGAATTCACCATCTCTCCTGACTGTGGCACCATTCGCCCCCAGGGATTTGCTGCTATCAGGGTGACATTATGCTCCAACACTGTACAGAAATAC
GAGCTGGCACTCGTGGTGGACGTGGAGGGCATCGGAGAAGAGGTGCTGGCGCTCTTAATTGCAGCAAGGTGTGTTGTACCTGCCCTCCACCTGGTCAATA
CAGAGGTGGACTTTGGGCACTGCTTCCTGAAGTACCCGTATGAGAAAACACTCCAGCTTGCCGATCAAGATGACCTCCCAGGATTCTATGAGGTCCAGCC
TCAGGTGTGTGAGGAGGTGCCTACTGTGCTGTTTTCCAGCCCCACCCCCAGCGGGGTCATCTCCCCAAGCAGCACCATCCACATACCACTGGTCCTGGAG
ACCCAGGTCACTGGAGAACACAGATCCACGGTTTACATCTCAATCTTTGGGAGCCAGGACCCCCCTTTGGTATGTCACTTAAAGAGCGCTGGAGAAGGCC
CAGTTATCTACGTCCATCCCAATCAAGTGGACTTCGGGAATATCTACGTCCTAAAAGACTCTTCCAGGATTCTCAACCTATGCAACCAGTCCTTCATTCC
CGCATTTTTCCAGGCACACATGGCACACAAAAAATCCCTTTGGACGATTGAACCCAATGAAGGCATGGTTCCTCCAGAAACTGATGTTCAACTGGCACTG
ACCGCCAACCTGAATGACACACTGACATTCAAGGACTGTGTTATTTTGGACATTGAAAATAGCAGTACCTATCGGATTCCTGTTCAGGCTTCCGGAACTG
GTTCCACTATTGTTTCAGATAAGCCCTTTGCTCCAGAACTCAATTTGGGGGCACATTTTAGGTAAGGAAATCTCATGGACCAATTTTTATAGATATCACA
TATGTTACATATGCTGAGCATCACCTCTACTTTAGAAAATTATTTTAAGTAATTAAAACTAGCCACCTCAGTCCCTCTCCTTTCCCATCCTCACTCTTCC
ACCTCCTGATGTGTATGTCAGCAACAAGAAGACATTTTCTAGCCATAACTTGGTTGCATTCTCTAATCCGTGTCCCTCTACATGTGAGAAGAATATGGTT
TGTAGGAAATGCATTCTTTTCTCAAACTGGCCACTCTGTGATTAATTTAGACTCTCAACCGTAATTTCTCCTCTTTGATTCCAATACACTGTTAATCCCT
CTCCACAAATGT
>hydin_transcript_F
AGGTACTAGCGATTCCACTGGGCGCTGTAGGCAGGGCGCACTCACCGAACTCCCCCATCCCTTCCAGCCTCAGGGCCCGCCTGGCAGGACTACTGAGCAA
GGCCTTGGAAAATCGGAGCGATTAGAGCGGTTCAAACAATACAGAAGTGTATAAAGTAAGAATTGGAAGTCTCTTCGCTGCTCTAATCTCACTCCTCAGA
GGTGATCACTGGACCTGAGTGAGCAGAAGGCTTTTCAGAATTACAGCCTGAACTATTTCTTGAGCAATTTGGGAACTCATTTCTAAAGCAGTCCTCAGAT
TCACACAACGTAGTTTGTGACGGAGTATGCCCAGAGCAGTGTGGAAGATGATCAAAGTATGACATTTCTTCTACCCCAGAGGCTGGCATTTCTGCAGGCA
CAAATGAGCTTGGTTTTCAAGCACTGCTCTTTGAACACAAGGAATTCCTTTAATGATCACGCCGGACTATATAGACTTTGGAATCAGACTCTTTGAATTC
CAGCTCTGCCATTTACCAACTTTGACACTTTGGACAACGTCTCATTCTGTCACCCAGGCTGGAGTGCAATGGCACAATTATAGCTCACTGCAGCCTCAAA
CACCTGGGCTCAAGCAATCCTTCCACCTCTGCCTCCTGAGTAATTGGGACTACAGGTATTATGTTTCTATTAATGCAGTCTAAAGGGTTTTGGAAATCTG
GATTGTAGCAGGGCATTGTGGATCTGCCTGTTGGTGGAGAACCCTAGACTGCATGCAGCCATGCACATGATCTGGAGACACAGCAGAGACAAGGTCTTTG
TCTGTTGCTCAGGACGGAGTGTAGTGGTGCCATAGCACACTGTAATCTTGAATTTCTGGACTACTGGCATACACCACCATGCTTAGGTTCGGGCCACAAC
ATCCGTGACTTTACCGGTTTTGGTCTCTTCCTTGTAACTTTCGGCTCCAGGATGCTGCGCAGCTCCTCTCTGCACTATCTATCAGAACGTTGCTCTGCGT
GCTTGAAAGTTTCGCCAAACAGAAGTACACAAAAACAAACAGAGGCGAAACACAAATCCCCTCAGCCCTGGAGGAAAAGGCCTTGAAGCTCTTCCAGTGC
AGAGGCCACGCAGAGGACATGCTCCTACCTGTGCACATCGGCCACGCCTGGGGTGCCTCCTGGAGTCCAGGCTGCTGGCGATGGAATCCATCATGTTGCT
GATGTCACTGATTACGCCCATACGTTGACCTGTGTTACTGAAAGAGAAAAGTTTATTGTACCCATCAAAGCTAGAGGGGCACGAGCCATTCTCGATTTTC
CTGACAAGCTGAATTTTTCCACTTGTCCTGTCAAATACAGCACCCAGAAGATTCTGCTGGTACGAAACATTGGCAACAAAAATGCTGTATTTCACATCAA
AACTTGTAGGCCTTTCTCTATAGAACCAGCTATTGGAACTCTTAATGTGGGAGAGTCCATGCAACTGGAAGTGGAGTTTGAGCCACAGAGTGTGGGCGAT
CACAGTGGAAGACTTATCGTGTGTTATGACACAGGTGAAAAGGTGTTTGTATCTCTCTATGGAGCTGCCATAGACATGAATATAAGGCTGGATAAGAATT
CCTTGACCATCGAGAAAACCTACATATCTCTGGCCAATCAGCGAACTATAACCATTCACAATCGCAGTAATATCATTGCCCATTTCCTGTGGAAGGTATT
TGCTACCCAGCAAGAAGAGGACAGAGAAAAATATAGGGCCTGTGATGATCTGATCAAAGAGGAGAAGGATGAGACTGATGAGTTTTTTGAAGAGTGCATT
ACTGATCCTTTACTCCGAGAACATCTTTCTGTTCTGTCCCGAACCTTTGCGAATCAAAGGAGGCTGGTGCAGGGAGACAGCAAACTGTTCTTCAATAACG
TTTTCACTGTGGAGCCCCTGGAAGGTGATGTCTGGCCCAACTCATCAGCTGAAATCACCGTGTACTTTAACCCACTAGAAGCCAAGCTCTATCAACAGAC
CATTTACTGCGACATTTTAGGCCGAGAAATCCGTCTGCCCCTCCGAATCAAAGGGGAAGGCATGGGACCTAAGATTCACTTCAACTTTGAATTGCTGGAT
ATTGGGAAAGTTTTCACTGGATCTGCACATTGTTATGAGGCGATACTGTACAACAAAGACAGCATCGATGCTCTCTTCAACATGACCCCTCCAACTTCAG
CTTTGGGGGCCTGCTTTGTTTTCAGTCCCAAGGAAGGCATCATTGAACCAAGTGGAGTCCAAGCTATCCAGATCTCCTTCAGCTCTACCATCCTGGGAAA
CTTTGAAGAAGAGTTCCTGGTCAATGTCAATGGGTCACCTGAGCCTGTGAAACTGACCATTAGAGGCTGTGTCATTGGACCTACCTTCCATTTTAATGTT
CCAGCTCTGCACTTTGGTGATGTTTCCTTTGGGTTTCCTCATACCTTGATATGTTCCCTCAATAATACCTCTTTGATCCCCATGACTTACAAACTGCGTA
TCCCTGGGGATGGCCTTGGCCATAAAAGCATTTCATATTGTGAGCAGCATGTGGACTACAAAAGACCGTCTTGGACCAAGGAAGAAATATCCTCAATGAA
ACCAAAAGAATTCACCATCTCTCCTGACTGTGGCACCATTCGCCCCCAGGGATTTGCTGCTATCAGGGTGACATTATGCTCCAACACTGTACAGAAATAC
GAGCTGGCACTCGTGGTGGACGTGGAGGGCATCGGAGAAGAGGTGCTGGCGCTCTTAATTGCAGCAAGGTGTGTTGTACCTGCCCTCCACCTGGTCAATA
CAGAGGTGGACTTTGGGCACTGCTTCCTGAAGTACCCGTATGAGAAAACACTCCAGCTTGCCGATCAAGATGACCTCCCAGGATTCTATGAGGTCCAGCC
TCAGGTGTGTGAGGAGGTGCCTACTGTGCTGTTTTCCAGCCCCACCCCCAGCGGGGTCATCTCCCCAAGCAGCACCATCCACATACCACTGGTCCTGGAG
ACCCAGGTCACTGGAGAACACAGATCCACGGTTTACATCTCAATCTTTGGGAGCCAGGACCCCCCTTTGGTATGTCACTTAAAGAGCGCTGGAGAAGGCC
CAGTTATCTACGTCCATCCCAATCAAGTGGACTTCGGGAATATCTACGTCCTAAAAGACTCTTCCAGGATTCTCAACCTATGCAACCAGTCCTTCATTCC
CGCATTTTTCCAGGCACACATGGCACACAAAAAATCCCTTTGGACGATTGAACCCAATGAAGGCATGGTTCCTCCAGAAACTGATGTTCAACTGGCACTG
ACCGCCAACCTGAATGACACACTGACATTCAAGGACTGTGTTATTTTGGACATTGAAAATAGCAGTACCTATCGGATTCCTGTTCAGGCTTCCGGAACTG
GTTCCACTATTGTTTCAGATAAGCCCTTTGCTCCAGAACTCAATTTGGGGGCACATTTTAGCCTGGATACCCACTATTACCACTTTAAGTTGATCAACAA
GGGACGTCGGATCCAACAGTTGTTCTGGATGAATGATAGCTTCCGACCCCAGGCCAAGCTGAGTAAGAAGGGCCGGGTTAAGAAGGGACATGCTCATGTC
CAACCCCAGCCCAGTGGCTCTCAGGAGCCCAGGGATCCACAGAGCCCCGTGTTTCATCTCCACCCCGCCAGCATGGAGCTGTACCCAGGCCAGGCAATTG
ATGTGATACTCGAAGGCTATTCTGCTACTCCCAGGATAGTGAAAGAGAAGCTGGTGTGCCACGCCATCATCGGGGCACAGAAGGGGAAGAGCTTGGTGAT
GGCTGTGAACATCACCTGTGAGTTCGTCGCACCTCTCATCCAGCTCTCCACCAAGCAGCTCATCTACCGACTGGAGAAGAAACCTAACAGTATCCTGAAA
CCTGATTACCAGCCCTTGGCCGTAAAGAACATTTCCACCCTGCCCGTGAACTTGTTGCTGTCAACATCTGGACCCTTCTTTATATGTGAGACTGATAAAT
CCCTGCTGCCGGCAACTCCTGAGCCTATTAAACTGGAAATTGATGAAGAAAAAAACCTGCTGATCAAGTTTGACCCTTCCTACAGAAACGATCTGAACAA
CTGGGTGGCAGAAGAAATTCTAGCAATTAAGTATGTGGAACACCCTCAGATAGACAGCCTGGACCTGCGCGGAGAAGTGCATTACCCCAACCTCAGCTTT
GAGACAAAGGAGCTGGATTTTGGCTGCATCCTGAACGATACTGAGCTCATTCGCTACGTTACCATCACCAACTGCAGTCCGTTGGTTGTGAAGTTTCGCT
GGTTCTTCTTGGTGAATGATGAGGAAAATCAGATAAGGTTTGTGACATTGCCAAAGAAGCCCTACAGTGCCCCACTGTCCCAGATGGAGTCCATCCCAGC
AACCTCAGAGGCTGCCAGCCCACCAGCAATCCTAGTTACAGTAGAGTCCCCCGAGATGGATTTAAATGATTTTGTTAAGACTGTCCTTGTGGATGAAGAT
GCCAGGCCTGAAGAAAAAGAACTAAGAAAAACAAAAGCTTCCAGTGTGATCTCAGATGAAATAAAAATTAGCTCTACTGAAATAGAAAGAATATACTCAA
GCCAGAGCCAGGTGGAGGATCAGGAATCCCTACAGACCTGTGAACAGAATGAGATGCTTTCCATTGGGATAGAAGAAGTGTTTGATATTTTGCCCCTGTT
TGGAGTGTTGCAGCCACACAGTAGCCACCAAATATCGTTCACCTTCTATGGACACGCTAACATCATTGCACAAGCTAAAGCTCTGTGTGAAGTGGAAGAA
GGACCCACCTACGAAATAACACTGAAGGGAGAGGCGTCCCTGGTCAACTATTCCTTTGACACCAAGGATATTCACTACGGATTACAGCTGTTTGACCATG
TCACAGAGAGGGAAATCACGCTGACGAACATGGGGAAAGTTGGCTTTGAGTTCAAGGTTCTGACTGACCACCAGTCTTCTCCAGACAACCTTCTCCCTGG
AGTGCCACTAATCCTGCCTGTGTCTGGCTTTATCAGTTCACATCAAGAGCAGGTATTAAAAGTTTACTACCTACCTGGAGTACCTGAGGTCTTTAAAAGG
AGTTTCCAGATACAGATCGCCCACCTGGACCCAGAAAATATCACTCTGAGCGGAGAGGGAATCTTTCCCCAAATCTGCCTCGATCTCCCCAGGAACCTCA
CAGCAAATGAAAAGTATGAAATGTTCTTGAATCAAGCCAGGAAAAACACAGACAAAGAGTATAACAAATGTGAAATGCTCGATCACTTTGACGTAATAAC
TGAGGAAGTGCCAGAAGACGAGCCTGCTGAGGTAAGTGCTCATCTCCAGATGGAGGTAGAAAGACTTATAGTCCAAAGCTATGTCCTAGAACATCAGAAA
ACAACCACCCCTGATCCTATGGATGACCCCTGCTTCAGCCATCGGAGTCGCCGCAAACTGGCCAAAATCCAGCTACCAGAGTACATCCTGGACTTTGGCT
ACATCATCCTTGGCGAAGTCCGAACCCACATCATCAAGATCATCAACACCAGTCACTTTCCAGTGTCATTCCATGCAGACAAGCGTGTCCTTCATGAGAC
AGGATTCAGTACTGAGCTAGATCGTGTAAAGAATCTGCCTCATTGTGAAACGGAAATATTTGAAGTGAGATTTGACCCACAGGGGGCCAATCTTCCTGTT
GGAAGCAAAGAAGTCATTCTGCCCATCAAGGTGGTTGGAGGGCCAACAGTTCACATCTGTCTCCAAGCCAAGGTGACCATTCCAACCATGACTCTCTCTC
GTGGAAAAGTGGACTTTGCCACAATTCAGTGTGGACAGTGCCTGGTGGAAACTATTCAGCTTTCCAATCATCTCCAAGTCCCTTGTGAATGGTTCGTCCA
GAGCCAAAAGCCTGTTGACAAGCTGGAGAAACACATGCCGAAGTACTTAAGACAGAAACTACGCGCTGAATTAAAGCCAAAGACACGGATCTTCGAAATC
CAGCCCATTTCTGGAGTCTTGGATCCTGGTGAGAAGTCCAACGTGCAAGTGAAATTCATGCCAAAAGAAGAGAAATTCTACAGCCAAACCCTGGTGTTTC
AGATTGCCCAGAGTGCTCAAAAGCTTACCCTCCTGGCACGTGGGCAAGGTCTAGAGCCACGCCTGGAATTTAGTCCTTCAGTCCTGGATCTGGGGCCACT
GCTACTTTGTGCACCTGGAGACGAGGCCGAGGTGATAGTGAAGAATCCCTGCAACTTCCCCATTGAGTTTTATTCCTTAGAATTTGATCAGCAGTATCTC
ATAGAAGAAAAGATCTTGCGGAAGCTGAAGGGCTATGATTCCTACAACACCCTGCTGCTGCCTCCCCGCAACCCTGGGGAGAAGCTGCCCCCAGAACTGT
ACGAGTACTTCAAAGAGATAAAGAAGTCAAAAGAGGAGCAGATGAGGGCGAAATATCTGGAGAATCTGGCACAGGAGAATGAAGAGGAAGATATAACCTC
ATCAGATCAGGGAACCTCCAATAGCACAAAGAGGACATCGCTGAGCCGAGGGATCTCTGTCACATCCAACCTGGAAGAATGGCACGCCCTGTTGGTCGAG
TCCAAAACCTACCTAGAGGAAGAGGAGGATGAGGAAAGCCTGGAAAAAATCATTTTCCAAACTGACAAGCTTCAGAGCATTGACAGCCACTCCATGGAGG
AAGTTGGAGAGGTGGAAAACAACCCAGTGAGCAAAGCAATCGCTCGCCACCTGGGCATTGACATTTCTGCAGAAGGCCGCCTGGCCAAGAACCGGAAAGG
CATCGCCATTATCATTCACGGGACACCCTTGTCAGGAAAGTCAGCCAATGCCGTTAGCGTGGCCAAGTACTACAACGCAGCCTGCCTGAGCATCGACTCC
ATTGTGCTGGAAGCTGTGGCCAACAGCAACAACATCCCAGGGATCCGGGCCTGTGAGCTCTGCATCAGGGCTGCCATAGAGCAGTCCATGAAGGAAGGAG
AGGAGGCTGCTGAGTGACTGCTACCGAGGAGTGGTGTTTGATGGCCTCGACACTCTCTTTGCTCGGAATGCTGCAGCCGCCCTCCTCTGCCTGCTGAAGG
CCATTGGCAGCCGGGAGCATATATACATTCTCAACATGGCCCAGGATTACGCAGCCATGAAGGCCCGGGAGAAAGCCAAAAAGGAGCAAGAAGGCAAGGC
CTCCTACCTTTCCATTGGGCTTAAGTGAAACTTTGACATTTGCTATTCCGTTGGCGCCTCACCTCTGCCCTGTAAGGTGGCCAGGAGTTGTATTTCTGCT
TTGCTAGGAGGGAACTGGGACGCGAGTGGCTGGCTGGGAAGTTCTATGATGAACGCTTTGCTGACAGCAGGTGCATTCCTGCTTCCCTCCCATCACACTG
TACCCCTCCATCCTTTCTGCAATTACAGCCATTTTGGGTCCC
>hydin_transript_G
AGGTACTAGCGATTCCACTGGGCGCTGTAGGCAGGGCGCACTCACCGAACTCCCCCATCCCTTCCAGCCTCAGGGCCCGCCTGGCAGGACTACTGAGCAA
GGCCTTGGAAAATCGGAGCGATTAGAGCGGTTCAAACAATACAGAAGTGTATAAAGTAAGAATTGGAAGTCTCTTCGCTGCTCTAATCTCACTCCTCAGA
GGTGATCACTGGACCTGAGTGAGCAGAAGGCTTTTCAGAATTACAGCCTGAACTATTTCTTGAGCAATTTGGGAACTCATTTCTAAAGCAGTCCTCAGAT
TCACACAACGTAGTTTGTGACGGAGTATGCCCAGAGCAGTGTGGAAGATGATCAAAGTATGACATTTCTTCTACCCCAGAGGCTGGCATTTCTGCAGGCA
CAAATGAGCTTGGTTTTCAAGCACTGCTCTTTGAACACAAGGAATTCCTTTAATGATCACGCCGGACTATATAGACTTTGGAATCAGACTCTTTGAATTC
CAGCTCTGCCATTTACCAACTTTGACACTTTGGACAACGTCTCATTCTGTCACCCAGGCTGGAGTGCAATGGCACAATTATAGCTCACTGCAGCCTCAAA
CACCTGGGCTCAAGCAATCCTTCCACCTCTGCCTCCTGAGTAATTGGGACTACAGGTATTATGTTTCTATTAATGCAGTCTAAAGGGTTTTGGAAATCTG
GATTGTAGCAGGGCATTGTGGATCTGCCTGTTGGTGGAGAACCCTAGACTGCATGCAGCCATGCACATGATCTGGAGACACAGCAGAGACAAGGTCTTTG
TCTGTTGCTCAGGACGGAGTGTAGTGGTGCCATAGCACACTGTAATCTTGAATTTCTGGACTACTGGCATACACCACCATGCTTAGGTTCGGGCCACAAC
ATCCGTGACTTTACCGGTTTTGGTCTCTTCCTTGTAACTTTCGGCTCCAGGATGCTGCGCAGCTCCTCTCTGCACTATCTATCAGAACGTTGCTCTGCGT
GCTTGAAAGTTTCGCCAAACAGAAGTACACAAAAACAAACAGAGGCGAAACACAAATCCCCTCAGCCCTGGAGGAAAAGGCCTTGAAGCTCTTCCAGTGC
AGAGGCCACGCAGAGGACATGCTCCTACCTGTGCACATCGGCCACGCCTGGGGTGCCTCCTGGAGTCCAGGCTGCTGGCGATGGAATCCATCATGTTGCT
GATGTCACTGATTACGCCCATACGTTGACCTGTGTTACTGAAAGAGAAAAGTTTATTGTACCCATCAAAGCTAGAGGGGCACGAGCCATTCTCGATTTTC
CTGACAAGCTGAATTTTTCCACTTGTCCTGTCAAATACAGCACCCAGAAGATTCTGCTGGTACGAAACATTGGCAACAAAAATGCTGTATTTCACATCAA
AACTTGTAGGCCTTTCTCTATAGAACCAGCTATTGGAACTCTTAATGTGGGAGAGTCCATGCAACTGGAAGTGGAGTTTGAGCCACAGAGTGTGGGCGAT
CACAGTGGAAGACTTATCGTGTGTTATGACACAGGTGAAAAGGTGTTTGTATCTCTCTATGGAGCTGCCATAGACATGAATATAAGGCTGGATAAGAATT
CCTTGACCATCGAGAAAACCTACATATCTCTGGCCAATCAGCGAACTATAACCATTCACAATCGCAGTAATATCATTGCCCATTTCCTGTGGAAGGTATT
TGCTACCCAGCAAGAAGAGGACAGAGAAAAATATAGGGCCTGTGATGATCTGATCAAAGAGGAGAAGGATGAGACTGATGAGTTTTTTGAAGAGTGCATT
ACTGATCCTTTACTCCGAGAACATCTTTCTGTTCTGTCCCGAACCTTTGCGAATCAAAGGAGGCTGGTGCAGGGAGACAGCAAACTGTTCTTCAATAACG
TTTTCACTGTGGAGCCCCTGGAAGGTGATGTCTGGCCCAACTCATCAGCTGAAATCACCGTGTACTTTAACCCACTAGAAGCCAAGCTCTATCAACAGAC
CATTTACTGCGACATTTTAGGCCGAGAAATCCGTCTGCCCCTCCGAATCAAAGGGGAAGGCATGGGACCTAAGATTCACTTCAACTTTGAATTGCTGGAT
ATTGGGAAAGTTTTCACTGGATCTGCACATTGTTATGAGGCGATACTGTACAACAAAGACAGCATCGATGCTCTCTTCAACATGACCCCTCCAACTTCAG
CTTTGGGGGCCTGCTTTGTTTTCAGTCCCAAGGAAGGCATCATTGAACCAAGTGGAGTCCAAGCTATCCAGATCTCCTTCAGCTCTACCATCCTGGGAAA
CTTTGAAGAAGAGTTCCTGGTCAATGTCAATGGGTCACCTGAGCCTGTGAAACTGACCATTAGAGGCTGTGTCATTGGACCTACCTTCCATTTTAATGTT
CCAGCTCTGCACTTTGGTGATGTTTCCTTTGGGTTTCCTCATACCTTGATATGTTCCCTCAATAATACCTCTTTGATCCCCATGACTTACAAACTGCGTA
TCCCTGGGGATGGCCTTGGCCATAAAAGCATTTCATATTGTGAGCAGCATGTGGACTACAAAAGACCGTCTTGGACCAAGGAAGAAATATCCTCAATGAA
ACCAAAAGAATTCACCATCTCTCCTGACTGTGGCACCATTCGCCCCCAGGGATTTGCTGCTATCAGGGTGACATTATGCTCCAACACTGTACAGAAATAC
GAGCTGGCACTCGTGGTGGACGTGGAGGGCATCGGAGAAGAGGTGCTGGCGCTCTTAATTGCAGCAAGGTGTGTTGTACCTGCCCTCCACCTGGTCAATA
CAGAGGTGGACTTTGGGCACTGCTTCCTGAAGTACCCGTATGAGAAAACACTCCAGCTTGCCGATCAAGATGACCTCCCAGGATTCTATGAGGTCCAGCC
TCAGGTGTGTGAGGAGGTGCCTACTGTGCTGTTTTCCAGCCCCACCCCCAGCGGGGTCATCTCCCCAAGCAGCACCATCCACATACCACTGGTCCTGGAG
ACCCAGGTCACTGGAGAACACAGATCCACGGTTTACATCTCAATCTTTGGGAGCCAGGACCCCCCTTTGGTATGTCACTTAAAGAGCGCTGGAGAAGGCC
CAGTTATCTACGTCCATCCCAATCAAGTGGACTTCGGGAATATCTACGTCCTAAAAGACTCTTCCAGGATTCTCAACCTATGCAACCAGTCCTTCATTCC
CGCATTTTTCCAGGCACACATGGCACACAAAAAATCCCTTTGGACGATTGAACCCAATGAAGGCATGGTTCCTCCAGAAACTGATGTTCAACTGGCACTG
ACCGCCAACCTGAATGACACACTGACATTCAAGGACTGTGTTATTTTGGACATTGAAAATAGCAGTACCTATCGGATTCCTGTTCAGGCTTCCGGAACTG
GTTCCACTATTGTTTCAGATAAGCCCTTTGCTCCAGAACTCAATTTGGGGGCACATTTTAGCCTGGATACCCACTATTACCACTTTAAGTTGATCAACAA
GGGACGTCGGATCCAACAGTTGTTCTGGATGAATGATAGCTTCCGACCCCAGGCCAAGCTGAGTAAGAAGGGCCGGGTTAAGAAGGGACATGCTCATGTC
CAACCCCAGCCCAGTGGCTCTCAGGAGCCCAGGGATCCACAGAGCCCCGTGTTTCATCTCCACCCCGCCAGCATGGAGCTGTACCCAGGCCAGGCAATTG
ATGTGATACTCGAAGGCTATTCTGCTACTCCCAGGATAGTGAAAGAGAAGCTGGTGTGCCACGCCATCATCGGGGCACAGAAGGGGAAGAGCTTGGTGAT
GGCTGTGAACATCACCTGTGAGTTCGTCGCACCTCTCATCCAGCTCTCCACCAAGCAGCTCATCTACCGACTGGAGAAGAAACCTAACAGTATCCTGAAA
CCTGATTACCAGCCCTTGGCCGTAAAGAACATTTCCACCCTGCCCGTGAACTTGTTGCTGTCAACATCTGGACCCTTCTTTATATGTGAGACTGATAAAT
CCCTGCTGCCGGCAACTCCTGAGCCTATTAAACTGGAAATTGATGAAGAAAAAAACCTGCTGATCAAGTTTGACCCTTCCTACAGAAACGATCTGAACAA
CTGGGTGGCAGAAGAAATTCTAGCAATTAAGTATGTGGAACACCCTCAGATAGACAGCCTGGACCTGCGCGGAGAAGTGCATTACCCCAACCTCAGCTTT
GAGACAAAGGAGCTGGATTTTGGCTGCATCCTGAACGATACTGAGCTCATTCGCTACGTTACCATCACCAACTGCAGTCCGTTGGTTGTGAAGTTTCGCT
GGTTCTTCTTGGTGAATGATGAGGAAAATCAGATAAGGTTTGTGACATTGCCAAAGAAGCCCTACAGTGCCCCACTGTCCCAGATGGAGTCCATCCCAGC
AACCTCAGAGGCTGCCAGCCCACCAGCAATCCTAGTTACAGTAGAGTCCCCCGAGATGGATTTAAATGATTTTGTTAAGACTGTCCTTGTGGATGAAGAT
GCCAGGCCTGAAGAAAAAGAACTAAGAAAAACAAAAGCTTCCAGTGTGATCTCAGATGAAATAAAAATTAGCTCTACTGAAATAGAAAGAATATACTCAA
GCCAGAGCCAGGTGGAGGATCAGGAATCCCTACAGACCTGTGAACAGAATGAGATGCTTTCCATTGGGATAGAAGAAGTGTTTGATATTTTGCCCCTGTT
TGGAGTGTTGCAGCCACACAGTAGCCACCAAATATCGTTCACCTTCTATGGACACGCTAACATCATTGCACAAGCTAAAGCTCTGTGTGAAGTGGAAGAA
GGACCCACCTACGAAATAACACTGAAGGGAGAGGCGTCCCTGGTCAACTATTCCTTTGACACCAAGGATATTCACTACGGATTACAGCTGTTTGACCATG
TCACAGAGAGGGAAATCACGCTGACGAACATGGGGAAAGTTGGCTTTGAGTTCAAGGTTCTGACTGACCACCAGTCTTCTCCAGACAACCTTCTCCCTGG
AGTGCCACTAATCCTGCCTGTGTCTGGCTTTATCAGTTCACATCAAGAGCAGGTATTAAAAGTTTACTACCTACCTGGAGTACCTGAGGTCTTTAAAAGG
AGTTTCCAGATACAGATCGCCCACCTGGACCCAGAAAATATCACTCTGAGCGGAGAGGGAATCTTTCCCCAAATCTGCCTCGATCTCCCCAGGAACCTCA
CAGCAAATGAAAAGTATGAAATGTTCTTGAATCAAGCCAGGAAAAACACAGACAAAGAGTATAACAAATGTGAAATGCTCGATCACTTTGACGTAATAAC
TGAGGAAGTGCCAGAAGACGAGCCTGCTGAGGTAAGTGCTCATCTCCAGATGGAGGTAGAAAGACTTATAGTCCAAAGCTATGTCCTAGAACATCAGAAA
ACAACCACCCCTGATCCTATGGATGACCCCTGCTTCAGCCATCGGAGTCGCCGCAAACTGGCCAAAATCCAGCTACCAGAGTACATCCTGGACTTTGGCT
ACATCATCCTTGGCGAAGTCCGAACCCACATCATCAAGATCATCAACACCAGTCACTTTCCAGTGTCATTCCATGCAGACAAGCGTGTCCTTCATGAGAC
AGGATTCAGTACTGAGCTAGATCGTGTAAAGAATCTGCCTCATTGTGAAACGGAAATATTTGAAGTGAGATTTGACCCACAGGGGGCCAATCTTCCTGTT
GGAAGCAAAGAAGTCATTCTGCCCATCAAGGTGGTTGGAGGGCCAACAGTTCACATCTGTCTCCAAGCCAAGGTGACCATTCCAACCATGACTCTCTCTC
GTGGAAAAGTGGACTTTGCCACAATTCAGTGTGGACAGTGCCTGGTGGAAACTATTCAGCTTTCCAATCATCTCCAAGTCCCTTGTGAATGGTTCGTCCA
GAGCCAAAAGCCTGTTGACAAGCTGGAGAAACACATGCCGAAGTACTTAAGACAGAAACTACGCGCTGAATTAAAGCCAAAGACACGGATCTTCGAAATC
CAGCCCATTTCTGGAGTCTTGGATCCTGGTGAGAAGTCCAACGTGCAAGTGAAATTCATGCCAAAAGAAGAGAAATTCTACAGCCAAACCCTGGTGTTTC
AGATTGCCCAGAGTGCTCAAAAGCTTACCCTCCTGGCACGTGGGCAAGGTCTAGAGCCACGCCTGGAATTTAGTCCTTCAGTCCTGGATCTGGGGCCACT
GCTACTTTGTGCACCTGGAGACGAGGCCGAGGTGATAGTGAAGAATCCCTGCAACTTCCCCATTGAGTTTTATTCCTTAGAATTTGATCAGCAGTATCTC
ATAGAAGAAAAGATCTTGCGGAAGCTGAAGGGCTATGATTCCTACAACACCCTGCTGCTGCCTCCCCGCAACCCTGGGGAGAAGCTGCCCCCAGAACTGT
ACGAGTACTTCAAAGAGATAAAGAAGTCAAAAGAGGAGCAGATGAGGGCGAAATATCTGGAGAATCTGGCACAGGAGAATGAAGAGGAAGATATAACCTC
ATCAGATCAGGGAACCTCCAATAGCACAAAGAGGACATCGCTGAGCCGAGGGATCTCTGTCACATCCAACCTGGAAGAATGGCACGCCCTGTTGGTCGAG
TCCAAAACCTACCTAGAGGAAGAGGAGGATGAGGAAAGCCTGGAAAAAATCATTTTCCAAACTGACAAGCTTCAGAGCATTGACAGCCACTCCATGGAGG
AAGTTGGAGAGGTGGAAAACAACCCAGTGAGCAAAGCAATCGCTCGCCACCTGGGCATTGACATTTCTGCAGAAGGCCGCCTGGCCAAGAACCGGAAAGG
CATCGCCATTATCATTCACGGGACACCCTTGTCAGGAAAGTCAGCCAATGCCGTTAGCGTGGCCAAGTACTACAACGCAGCCTGCCTGAGCATCGACTCC
ATTGTGCTGGAAGCTGTGGCCAACAGCAACAACATCCCAGGGATCCGGGCCTGTGAGCTCTGCATCAGGGCTGCCATAGAGCAGTCCATGAAGGAAGGAG
AGGAGGCTGCTGAGTGACTGCTACCGAGGAGTGGTGTTTGATGGCCTCGACACTCTCTTTGCTCGGAATGCTGCAGCCGCCCTCCTCTGCCTGCTGAAGG
CCATTGGCAGCCGGGAGCATATATACATTCTCAACATGGCCCAGGATTACGCAGCCATGAAGGCCCGGGAGAAAGCCAAAAAGGAGCAAGAAGAACGCAA
GCACAAGGGAGCTCTTGAGAAAGAGAAGGAGGGTCTCCAAAACATGGATGAGGAAGAATATGATGCCCTGACTGAGGAGGAGAAACTCACATTCGATCGG
GGGATTCAGCAGGCGCTCCGCGAGCGGAAGAAGAGGGAGCAGGAGAGGCTGGCAAAGGAAATGCAAGAAAAGAAGCTACAGCAGGAGCTGGAGCGACAAA
AGGAAGAGGATGAGCTGAAACGGAGGGTCAAAAAAGGAAAGCAGGGACCCATTAAGGAGGAGCCCCCCATGAAGAAATCTCAAGCAGCAAACAAGCAGGT
TCCTCCGCTCACCAAAGTGGATGTCAAGATGGAGACAATCGAAAGGAAAATATCTGTTAGGGAACAAACAATGTCTGAGAAGGAAGAGCTAAATAAGAAG
AAAAGGAACATGGGCGATGTCAGCATGCATGGGCTTCCTCTTGTCCAGGACCAAGAGGACAGTGAAGGGGACATCTCAAAGGACCCCGACAAGCAACTGG
CCCAGAAGTTTAAGACCTATGAATTGACACTGAAGGATGTCCAGAACATCCTCATGTACTGGGACCGGAAGCAAGGAGTCCAGCTGCCTCCTGCAGGGAT
GGAGGAAGCTCCCCATGAGCCCGACGACCAGCGCCAGGTCCCCTCGGGTGGGCGCAGGGGCCGCAAGGACCGGGAGAGAGAGCGCCTGGAGAAGGAGCGC
CTGGAGAGGGAGAAGGCGGAGCGGGAGCGCCTGGAGAAGCTGCGAGCCCTGGAGGAGCGGAGCGACTGGGAGGGGGAAGGGGAGGAGGACCACGAAGAGA
AGAAGGAGAAGGACCTGGGCGTACCCTTCCTTAACATCCAGACACCAGACTTTGAAGGCTTGAGCTGGAAGCAGGCCCTAGAGAGCGACAGGCTTCCCAA
AGGAGAGCAGATCCTAGACATCTTGGGTCTGGGTGCCTCCGGACCACCCATCCCGCCTCCCGCCTTATTCTCAATCGTCTCCTACCCGGTGAAGCGGCCA
CCTTTGACCATGACAGACGACCTGGAGCATTTTGTATTTGTGATCCCACCATCCGAAGATATATCTCTGGATGAAAAAAAAGAAATGGAAATAGAATCAG
ACTTTTTGGCCACCACAAACACTACAAAGGCTCAAGAGGAGCAGACCAGCTCATCTAAGGGGGGCAAACAGAAAATGAAAGAAAAGATAGACCAAGTCTT
CGAGAGTCAGAAAGACAAGCGTCACATGGCCTTAAACAGGAAGGTCCTTTCTGGGGAACCTGCTGGAACCATTTCCCAGCTGTCAGATACAGACCTGGAC
AACTTCAACGGGCAGCACTCCCAGGAGAAATTCACCAGACTGAATCACTTCCGGTGGATCGTGCCAGCCAATGGCGAGGTAACGTTGCAGGTGCACTTCT
CTTCTGATGAGTTCGGGAACTTTGACCAAACCTTTAACTTTGAGATCCTAGGAACTTGCTGCCAGTACCAGCTCTACTGCCGAGGCATCTGCACTTACCC
ATACATTTGCCAAGACCCAAAAGTGGTATTTCCTCAGCGGAAGATGGACATGAAGACAAATGAGGTCATCTTTAAGAAGTATGTTATGAGCACGGAGACG
TACTACTTTGGGCCACTACTTTGTGGAAAATCAAGAGATAAGTACAAGTCATCCTTATTCCCAGGCAACATGGAGACGCTAACAATCCTGAACACTTCCT
TAATGGTGGTGGAGGCATCCTTCTATTTTCAGAATGATGTCAAAGCAAACACGTACTTCCTGGAACCCAACACCATGGTCCTGAAACCCAATGAGAAGCA
GATATTAAACGTATGGGCCTACCCTACTTCAGTTGGTGTCTTTGAAGACAGCATTGTCTGCTGCATCAATGACAACCCAGAGCCAGCCATCTTCCAATTA
AGCTGCCAGGGGATCCGCCCGGAACTAGAGCTGGAACCCAGGCAATTACATTTTGACCGGCTCTTGCTGCACAGACAGGAATCCAGGGTAGTTCTTCTCC
GCAATGTCACGCTCCTGCCTGTGGCCTGGCGGATCACCAGCCTGGAGCACTTGGGTGATGATTTCACTGTATCCCTGATGCAGGGGACCATCCCCCCTGA
GGCTGAGTACGGCCTGCACCTGTACTTTCAGCCCACCAAGCCTGTCAACATCAAGAAGGCTATTCGGTTGGAGGTTTTAGATGCAGAAAATCTTCTTGGT
GTTGTTCAGATTGAAAATATCATGGTCTTTGCAGAGGCATACGACATCGCCTTGGACATCACCTTCCCCAAAGGAGCTGAAGGGGGACTGGATTTTGGGA
TTGTCAGGGTCACAGAGGAGGCGAAGCAGCCCCTGCAATTGAAGAACCGTGGGAAATATGAGATCGCGTTCAGCTTTTCCGTGGACTCTGTAGGGATTTC
AACACCTAATATAAATTCCATGATCTCAGTCCAACCCAAAAAGGGTTCACTGACCCCAACAGAAAAACCCACAAATGTCCAAGTTTTCTTCCATGCAAAA
AAGGAAGTGAAGATTGAGCACCAGCCTGTTCTGCGCTGTCAGATTATTGAGCCCAATATTTCAGAAGGAGGTGAGATCATTGCCAGCATCCCAATTAAGT
TTTCCGCGAATGCAGTATATTCCAAATACAACATCACCCCCTCCTCTGTCATCAACTTTGGAGCTTTGATCTGTGGCACTCGTAAAAGCACCACCTTCAC
CATAGAAAATCAAGGTGTTACTGACTTCAAGTTCGCCCTTTATAAGCTGACAGGGGAGAGCCCCATTCATCAAAAGAAAGCAGCCAGCCACGTCAGACAT
GCAAGATCCCGAGAAAGTGAGAGCTTCTACAAAACTGGCTCTTCCAGAGCAGCCAAGTTCTCTGACACGATTCAGAAAGAAGTAACCACCACAGGCCAGG
CCCGCTTCGCCCATGGCATGTTCACCGTGTACCCTGGGTTTGGCTCCATTCCTTCCGGAGGACAGCAGGTCATCAACGTTGACTGTGTGGCTGACCCCAT
GGGAAAGTGTGAGGAGTTTATAGCCATCGATATCTCCGGCCGAGACCCTGCAGTCCACCCTGCCGGCATTCCTTACACTTTGCTAGCTGAAGCCTGTCTA
CCAGCCTTCGTGACCGAAAACAATGCCTTGATATTTGAAGAGCACCAGATATGTACCAGTGCCAACCTGCACCACATCCTGCAGACCATAGAGAGCGGGG
GGCTGTTCGTCGAGGATGAGAACAAGTTCATCTTCTGCAATGTCCTGGTGGGCCGCCAAGCCAAGGCTCGTTTCAAGATCAGCAACGTGGGAAAGATCAC
CTGTGATGTCAACATTGTAGTCAGGCCTATCTCCAATAAGCCCTTTGCCCGCATCGTCGACATTTTTGAAGTGGAACCCAGCAAGATGTGCATTGCCAGT
CATTCCCATGCCTTTGCCACGGTGTCCTTCACCCCGCAGATCATGCAGAACTACCAGTGCATCTTTGAGGCTACCTTGGATGGCTTGCCCAGCACTCTGG
CCAAGAGCCGAGGCCTCGTGTTTGACATCGCTGGTGAGGGGAACCTCCCTCGAGTGACGGTTGTGCGGCCAGTTCTTCATAACCAATATGGAAACCCCTT
GCTCCTCTTTAAGAGGCTTCTCCTTGGTCATTCAGAGAAGCTGCCTCTCATCCTCAAGAACAATGGTGTCCTCCCTGCCCAGCTGCATGTTGACCTGCAG
GATGAGCTAGGAGTCTTCTCCCTGAAAGGGAGGCCCACCACCGCGTATATCTACATCACAGAGGAAAACAAACCACATGTAAAAGCAAAGAAAGCTCACA
CAGCCTCCTTGGTTGTTTCTCCTGGAGATACAGCTGAATTTGATGTCGTTTTCCACTCCCAGAAGGTTGGGAGGATGAGAGGTATCATCCACTTGTCAGT
GATCAACAACCAATATGAGGAGACCTCCATCCACATGGTGGGAGAGGGCTATGAGGATGACATCACCTTGGACAACATCCATGGACTGGTGGCCCCCACC
AGCCAGGAAGACATAAGTATCTCTGAGTTCACAGAGATCATCGAGGACAATGATATGGAAGACTTGGTGGCAGCTGCTCTGGTGGACCACATCCAATTTG
GGGACTGCCACATTGGACACAGCTATAATGCGAGCTTCACAGTCACAAATCACAGCCAAGTGAACTTGATACGGTTTGAATGGCCTGTTTCAGCTACAAT
TGCTTTCTCCCCACAGATGGGCCATCTCCACCCTGGGTGTGCCAAGGACATAGTGGTGACCATGAAGTCAGATGTACCCATCAACCTAAAGAATATGCGG
ATCAGGTGCAAGCTCTCCAGGATTATGTTTCAGCTCCCTACAGACCAGATCCCCGACTGGGATGACCGCATGCACACAGTCAAGTGGGTGGACGTACCCA
GAAACATGCCTGGGACTTTCACTACAAAACGAAAAGTGATAGAGACGGATCCGGAACCTGCTCACTCAGTACTAGAAGAAAACTACCAAGAACTGCAGCT
TCAAATCAGTGCCAATGTGGATTTCGCTTCATACCATTGCCAAGCAAGAGATGTGCGCTTTAAGGAAACCTTGGTTTACCAGACCCGAGTGTTTGAGTTC
GATGTGATTAATTCAGGACGTGTCCAGCTGGAATTCAGCTGGCTCTCAGAAGATACCTCAAAGGCAGTCAGCTTTGCAAAACCAGATCACCAAGGTTCAG
CTCAAAAAGATCAGCTTAGTCAGGGCACGAGGCACACAGGCAGCACCCTGGACAGCACCATGGACCACTGGGCCGAGGGTTCCCCACAGCCCTTCTCTGT
GGAGCCCTCTTCGGGAATCGTGCCGGTGGGGAAGATCAGAAGTTCAAAGTAAAATTCTCCCCGTTGGACATTGGAGACTTCGAGAGCAACCTTTTCTGCC
AGATTCCCAACCTGCCACCTGGAGAGCAAGGTCCGGTCCTGGTAGCAAAAGGGCGGAGCACCTTGCCCATCTGCCATTTTGATCTGAAAGACTCGGACTA
CATAAGTGGCCATCAGCGCAACCCAGAGCTCCGAGGGTCCAGTGGGGGAGCTCTGGATCCAAACACCCGGGTGATTGAGTTCACCACTGTGGGCATAGGA
GGGAAGAATCTCCGGACCTTTACCATCCTAAACCCAGCCAATAGCACCTACTCCTTCTGCTGGATCTCTGAAGAAATTGAAAGTCTCCAGAACCCTGCAG
CATTCACATGCCTTACAGAAAAGGGCTTCATCCACCCTGAAAAGAAAGCCGAGATCGTGTTCCAGTTCACACCTTTCCATCTGGGCATCACTGAGTCATC
ATGGACCTTCCTAATTCCCGAGCACAACATCACAGTCCCTTTCCTGCTGGTAGGCAAAACTACCGAACCTCTCATCTCTCTGAACAAGTCACACCTCAAC
TTCAGCTCTCTCCTCATTGGCAGAGAAGCCAGGGAGACTGTGCAGATCATCAACAAGGAGGAGCAGGGGTTCGATTTTTCCTTCCAGGACAACTCCCGCT
ATTCTGAAGGTTTCAGCAACAGCCTGCTTGTATGTCCCATGGAAGGCTGGATCCCACCACTGTCCAGGTTCCCAATTGATATTTTCTTCACTCCAAAGCA
GCAAGGAGATGTGAACTTTAATTTGATCTGCAATGTGGAAAAGAAAGTCCACCCTGTGACATTAAATGTCAAGGCCGAGGGCTACACTATGAATGTGGAG
ATCAAGTGCAAGGACAGGACAGGCTCCATCACTCTGTTGACTCCCAACCAGACTAACATCATCAACTTCTATGAGGTGGAGTTAAATGAATGTGTCCAGT
GTGAATTCAACTTTATCAACACTGGAAAGTTCACCTTCAGCTTCCAGGCACAGCTGTGTGGCTCCAAAACCTTGCTGCAGTACTTGGAATTTTCACCCAT
CGACAGCACTGTGGATGTAGGACAGAGTGTACATGCCACCCTGTCTTTTCAACCATTAAAGAAGTGTGTCTTGACAGACCTGGAACTCATAATCAAGATC
AGCCATGGTCCAACATTTATGTGCAACATCTCAGGCTGTGCTGTGAGCCCGGCTATCCATTTCTCCTTCACCAGCTACAACTTTGGGACCTGCTTTATCT
ATCAAGCTGGGATGCCCCCATACAAACAAACCCTGGTAATTACCAACAAGGAAGAAACACCTATGAGCATAGATTGTCTGTACACCAACACCACTCACCT
CGAGGTGAACTGCCGTGTTGATGTGGTAAAGCCAGGAAACACATTGGAGATTCCAATAACTTTTTATCCTCGAGAAAGTATCAACTATCAAGAACTCATT
CCCTTTGAAATCAATGGGCTCTCACAACAAACAGTCGAAATCAAAGGGAAGGGTACCGAAATGAAGATTTTAGTCCTAGATCCAGCCAACAGGATTGTGA
AGTTGGGAGCTGTCCTACCAGGGCAGGTTGTGAAAAGAACAGTTTCCATCATGAACAACAGCCTGGCCCAGCTCACATTTAATCAGTCCATTCTGTTCAC
AATTCCAGAACTCCAGGAACCCAAGGTCCTCACCCTGGCGCCCTTCCACAACATCACACTGAAGCCCAAAGAAGTCTGTAAACTGGAAGTCATCTTTGCC
CCGAAGAAGCGTGTCCCTCCCTTCTCTGAGGAAGTGTTCATGGAATGCATGGGGCTCCTGCGCCCCCTCTTCCTCCTTAGCGGCTGCTGCCAGGCCCTGG
AGATCTCACTGGACCAGGAACATATTCCCTTTGGACCCGTGGTGTATCAGACGCAAGCCACGCGTCGCATCCTCATGTTGAACACAGGCGATGTGGGTGC
AAGGTTTAAATGGGACATCAAAAAATTTGAGCCTCATTTCTCCATTAGCCCAGAAGAAGGCTATATTACCTCAGGCATGGAGGTTTCTTTTGAAGTGACC
TACCATCCCACCGAGGTGGGAAAGGAGAGCCTTTGTAAAAAAATTCTCTGCTACATCCAGGGAGGCAGTCCTCTGAGTCTAACCCTGTCTGGAGTCTGCG
TGGGACCACCTGCAGTAAAAGAGGTAGTGAATTTCATGTGCCAGGTGCGCTCCAAGCACACGCAGACCATCCTGCTGTCAAACTGCACCAACCAGACCTG
GAATCTGCACCCCATCTTTGAGGGCGAGCACTGGGAGGGGCCTGAGTTCATCACCCTGGAGGCCCACCAGCAAAACAAGCCCTATGAGATCACCTACAGG
CCCCGCACCATGAACTTGGAGAACCGCAAGCACCAGGGCACCCTCTTCTTCCCCCTCCCAGATGGGACCGGCTGGCTGTATGCTCTGCATGGGACTTCTG
AGCTCCCCAAAGCTGTAGCCAATATCTATCGTGAAGTGCCATGTAAGACCCCCTACACTGAGCTTCTGCCAATCACCAACTGGCTGAACAAGCCCCAGAG
ATTCCGGGTCATCGTGGAAATACTGAAACCAGAGAAGCCGGACCTAAGCATCACTATGAAGGGCCTTGATTACATTGATGTACTGTCTGGCTCTAAGAAA
GACTACAAGCTGAACTTCTTTTCCCACAAGGAGGGAACGTACGCTGCAAAGGTGATCTTCCGAAACGAGGTGACAAATGAGTTCTTGTACTACAATGTGA
GTTTCAGGGTCATCCCTTCAGGCATCATCAAAACCATCGAGATGGTGACCCCAGTCCGGCAAGTTGCGTCAGCCTCCATCAAGTTGGAGAACCCTCTGCC
CTACTCGGTGACCTTCTCCACAGAATGCCAGATGCCCGACATCGCCCTGCCCTCCCAGTTTGTGGTGCCTGCCAACTCCGAGGCGGGTGATGTGAAGATA
AATGTGATAACGTCTACAAAGTCCTCCAAATTCTCGGGATGAAATGTGCTATGTAAATGGAACACAGCCCCGTTATGATTGAAGTTTAATGCAGCAGCTC
TCAGGCCTATACAGGGAATGCAGTCTGGCTGGAAGgcattctgaaggcaaatcctgttTAGACCCAGGCAAAGGTTCCTGGTGACCCAGGCTCTCATGAG
CAGATTGTCCCTTATCATTCTCCTGAGGATGTCTGGAGCTTCAGTGCTGTGTGCTCTTGGCCTCCACACTGGGGGTGCCACCAACTCCCACTGTCCAGGG
CTTCTGGTGGACTCTCCGAGGCACCGATGTAGAAACTTACCCATTCAGTGCACCAAGAGCAGCCTCACATGGTGTGGGCCGACATGAAGAGCTGCCAGAT
CCAACAGCCCTTGAAGATAAGGATGGTCAAACAAAATAATATCATACCTGGAGAAACTCAGATCTTGCTAAGATTTACTGGTTGGGAATCCAAAGTTAAT
GCCAAGAAGCAGCTGCCAGTTGGGATCAAATGTGAGCCTATGGATCAAGAAAATGAGCAAACAGGTGGCCATGAAACAGATGGTCATAGAATTGTTTCAG
TGCTTGTGAGTGCAGCAACCCAAGAGTGTCTTATCTGAAATACCACCAGGAATGTCTGGACACAGTAGACAAAGGTTTTTCAACTGGATGCCTTAGGATA
CATGCTTCCAAAAACAAAGTAGCCAAAAAGAAACCagagtcacagaatatcagagccagaggaacatttggagACGGTTACCTGGCACGCTGGCCACAAT
CTACCTCACTCTTATCAGAGTCTGAGCAGTGCTTTCAGCTCTGAGTTGAGGCACCTCGAACCTTGTTTTTGTGGTGAAGGATCCTAAAGTGCTGTGGGGA
GTGATCACATTTTTCACAACATCCCTGACTCCACCTCTTCTGCCACAAACGTCAGCATGGTGGTATCAGCCGGCCCTTGGTCCAGCGAGAAGGCAGAGAT
GAACATTCTAGAAATCAACGAGAAATTGCGCCCCCAGTTGGCAGAGAACAAACAGCAGTTCAGAAACCTCAAAGAGAGATGTTTTCTAACTCAACTGGCC
GGCTTCCTGGCCAACCGACAGAAGAAATACAAGTATGAAGAGTGTAAAGACCTCATAAAATTTATGCTGAGGAATGAGCGACAGTTCAAGGAGGAGAAGC
TTGCAGAGCAGCTGAAACAAGCTGAGGAGCTCAGGCAATATAAAGTCCTGGTTCACTCTCAGGAACGAGAGCTGACCCAGTTAAGGGAGAAGTTACGGGA
AGGGAGAGATGCCTCCCGCTCATTGAATGAGCATCTCCAGGCCCTCCTCACTCCGGATGAGCCGGACAAGTCCCAGGGGCAGGACCTCCAAGAACAGCTG
GCTGAGGGGTGTAGACTGGCACAGCAACTTGTCCAAAAGCTCAGCCCAGAAAATgatgaagatgaggatgaagatgttcaagttgaggaggatgagAAAG
TACTGGAATCATCTGCCCCCAGGGAGGTGCAGAAGGCTGAAGAGAGCAAAGTCCCTGAGGACTCACTGGAGGAATGTGCCATCACTTGTTCAAATAGCCA
CGGCCCTTGTGACTCCATCCAGCCTCACAAGAACATCAAAATCACATTTGAGGAAGACAAAGTCAACTCAACTGTGGTTGTAGACAGAAAATCCTCTCAT
GATGAATGTCAGGATGCTCTAAACATTCTCCCAGTCCCTGGCCCCACCTCTTCTGCCACAAACGTCAGCATGGTGGTATCAGCCGGCCCTTTGTCCAGCG
AGAAGGCAGAGATGAACATTCTAGAAATCAATGAGAAGTTGCGCCCCCAGCTGGCAGAGAAGAAACAGCAGTTCAGAAGCCTCAAAGAGAAATGTTTTGT
AACTCAACTGGCCGGCTTCCTGGCCAAGCAGCAGAACAAATACAAATATGAAGAGTGCAAAGACCTCATAAAATCTATGCTGAGGAATGAGCTACAGTTC
AAGGAGGAGAAGCTTGCAGAGCAGCTGAAGCAAGCTGAGGAGCTCAGGCAATATAAAGTCCTGGTTCACTCTCAGGAACGAGAGCTGACCCAGTTAAGGG
AGAAGTTACGGGAAGGGAGAGATGCCTCCCGCTCATTGAATGAGCATCTCCAGGCCCTCCTCACTCCGGATGAGCCGGACAAGTCCCAGGGGCAGGACCT
CCAAGAACAGCTGGCTGAGGGGTGTAGACTGGCACAGCACCTTGTCCAAAAGCTCAGCCCAGAAAATgatgaagatgaggatgaagatgttcaagttgag
gaggatgagAAAGTGCTGGAATCATCTTCCCCCAGGGAGATGCAGAAGGCTGAAGAAAGCAAAGTCCCTGAGGACTCACTGGAGGAATGTGCCATCACTT
GTTCAAATAGCCACGGCCCTTGTGACTCCAACCAGCCTCACAAGAACATCAAAATCACATTTGAGGAAGACAAAGTCAACTCATCTCTGGTTGTAGACAG
AGAATCCTCTCATGATGAATGTCAGGATGCTCTAAACATTCTCCCAGTCCCTGGCCCCACCTCTTCTGCCACAAACGTCAGCATGGTGGTATCAGCCGGC
CCTTTGTCCAGCGAGAAGGCAGAGATGAACATTCTAGAAATCAATGAGAAGTTGCGCCCCCAGCTGGCAGAGAAGAAACAGCAGTTCAGAAGCCTCAAAG
AGAAATGTTTTGTAACTCAAGTGGCCTGCTTCCTGGCCAAGCAGCAGAACAAATACAAATATGAAGAGTGCAAAGACCTCCTAAAATCTATGCTGAGGAA
TGAGCTACAGTTCAAGGAGGAGAAGCTTGCAGAGCAGCTGAAGCAAGCTGAGGAGCTCAGGCAATATAAAGTCCTGGTTCACTCTCAGGAACGAGAGCTG
ACCCAGTTAAGGGAGAAGTTACGGGAAGGGAGAGATGCCTCCCGCTCATTGAATGAGCATCTCCAGGCCCTCCTCACTCCGGATGAGCCGGACAAGTCCC
AGGGGCAGGACCTCCAAGAACAGCTGGCTGAGGGGTGTAGACTGGCACAACACCTTGTCCAAAAGCTCAGCCCAGAAAATGATAACGATGACGATGAAGA
TGTTCAAGTTGAGGTGGCTGAGAAAGTGCAGAAATCGTCTTCCCCCAGGGAGATGCAGAAGGCTGAAGAAAAGGAAGTCCCTGAGGACTCACTGGAGGAG
TGTGCCATCACTTGTTCAAATAGCCATGGCCCTTATGACTCCAACCAGCCACATAGGAAAACCAAAATCACATTTGAGGAAGACAAAGTCGACTCAACTC
TCATTGGCTCATCCTCTCATGTTGAATGGGAGGATGCTGTACACATTATCCCAGAAAATGAAAGTGATGATGAGGAAGAGGAAGAAAAAGGGCCAGTGTC
TCCCAGGAATCTGCAGGAGTCTGAAGAGGAGGAAGTCCCCCAGGAGTCCTGGGATGAAGGTTATTCGACTCTCTCAATTCCTCCTGAAAGGTTGGCCTCA
TACCAGTCTTACAGCAGCACATTTCACTCATTAGAGGAACAGCAAGTCTGCATGGCTGTTGACATAGGCAGACATCGGTGGGATCAAGTGAAAAAGGAGG
ACCAAGAGGCAACAGGTCCCAGGCTCAGCAGGGAGCTGCTGGCTGAGAAAGAGCCTGAAGTCTTGCAGGACTCACTGGATAGATGTTATTCAACTCCTTC
AGTTTATCTTGGACTGACTGACTCATGCCAGCCCTACAGAAGTGCCTTTTACGTATTGGAGCAACAGCGTGTTGGCTTGGCTGTTGACATGGATGAAATT
GAAAAGTACCAAGAAGTGGAAGAAGACCAAGACCCATCATGCCCCAGGCTCAGCAGGGAGCTGCTGGCTGAGAAAGAGCCTGAAGTCTTGCAGGACTCAC
TGGATAGATGTTATTCGACTCCTTCAGGTTATCTTGAACTGCCTGACTTAGGCCAGCCCTACAGAAGTGCTGTTTACTCATTGGAGGAACAGTACCTTGG
CTTGGCTCTTGACGTGGACAGAATTAAAAAGGACCAAGAAGAGGAAGAAGACCAAGGCCCACCATGCCCCAGGCTCAGCAGGGAGCTGCTGGAGGTAGTA
GAGCCTGAAGTCTTGCAGGACTCACTGGATAGATGTTATTCAACTCCTTCCAGTTGTCTTGAACAGCCTGACTCCTGCCAGCCCTACAGAAGTTCCTTTT
ATGCATTGGAGGAAAAACATGTTGGCTTTTCTCTTGACGTGGGAGAAATTGAAAAGAAGGGGAAGGGGAAGAAAAGAAGGGGAAGAAGATCAAAGAAGAA
AAGAAGAAGGGGAAGAAAAGAAGGGGAAGAAGATCAAAACCCACCATGCCCCAGGCTCAGCAGGGAGCTGCTGGCTGAGAAAGAGCCTGAAGTCTTGCAG
GACTCACTGGATAGATGGTATTCGACTCCTTCAGTTTATCTTGGACTGACTGACCCATGCCAGCCCTACAGAAGTGCCTTTTACGTATTGGAGCAACAGC
GTGTTGGCTTGGCTGTTGACATGGATGAAATTGAAAAGTACCAAGAAGTGGAAGAAGACCAAGACCCATCATGCCCCAGGCTCAGCAGGGAGCTGCTGGC
TGAGAAAGAGCCTGAAGTCTTGCAGGACTCACTGGATAGATGTTATTCGACTCCTTCAGGTTATCTTGAACTGCCTGACTTAGGCCAGCCCTACAGAAGT
GCTGTTTACTCATTGGAGGAACAGTACCTTGGCTTGGCTCTTGACGTGGACAGAATTAAAAAGGACCAAGAAGAGGAAGAAGACCAAGGCCCACCATGCC
CCAGGCTCAGCAGGGAGCTGCTGGAGGTAGTAGAGCCTGAAGTCTTGCAGGACTCACTGGATAGATGTTATTCAACTCCTTCCAGTTGTCTTGAACAGCC
TGACTCCTGCCAGCCCTACAGAAGTTCCTTTTATGCATTGGAGGAAAAACATGTTGGCTTTTCTCTTGACGTGGGAGAAATTGAAAAGAAGGGGAAGGGG
AAGAAAAGAAGGGGAAGAAGATCAAAGAAGAAAAGAAGAAGGGGAAGAAAAGAAGGGGAAGAAGATCAAAACCCACCATGCCCCAGGCTCAACAGCGTGC
TGATGGAAGTGGAAGAGCCTGAAGTCTTGCAGGACTCACTGGATAGATGTTATTCGACTCCATCAATGTACTTTGAACTACCTGACTCATTCCAGCACTA
CAGAAGTGTGTTTTACTCATTTGAGGAACAGCACATCACCTTTGCCCTTGACATGGACAATAGCTTTTTTACTTTGACGGTGACAAGTCTCCACCTGGTC
TTCCAGATGGGAGTCATATTCCCACAATAAGCAGCCCTTACTAAGCCGAGAGGTTTCATTCCTGCAGGCAGGACCTATAGGCACCTGAAGATTTGAATGA
AACTATAGTTCCATTTGGAAGCCCAGACATAGGATGGGTCAGTGGGCATGGCTCTATTCCTATTCTCAGAGCATGCCAGTGGCAACCTGTGCTCAGTCTG
AAGACAATGGACCCACGTTAGGTGTGACACGTTCACATAACTGTGCAGCACATGCCGGGAGTGATCAGCCGGACATTTTAATTTGAACCATGTATCTCTG
GGTAGCTACAAAATTCCTCAGGGATTTCATTTTGCAGGCATGTCTCTGAGCTTCTATACCTACTCAAGGTCAGTGTCATCTTTGTGTTTAGTTCATCCAA
AGGTGTTACCCTGGTTTCAATGAACCTAACCTCATTATTTGTGTCTTCAGTGTTGGCTTGTTTTAGCTGATCCATCTGTAACACAGGAGGGATCCTTGGC
TGAGGATTGTATTTCAGAACCACCAACTGCTCTTGACAATTGTTAACCCACTAGGCTCCTTTGGTTAGAGAAGCCACAGTCCTTCAGCCTCCAATTGGTG
TCAGTACTTAGGAAGACCACAGCTAGATGGACAAACAGCATTGGGAGGCCTTAGCCCTGCTCCTCTCAATTCCATCCTGTAGAGAACAGGAGTCAGGAGC
CGCTGGCAGGAGACAGCATGTCACCCAGGACTCTGCCGGTGCAGAATATGAGCAATGCCAtgttcttgcagaaaacgcttagcctgagtttcataggagg
taatcaccagacaactgcagaatgtagaacactgagcaggacaactgacctgtctccttcacatagtccatatcaccacaaatcacacaacaaaaaggag
aagagatattttgggttgaaaaaaagtaaaaagataATGTAGCTGCAtttctttagttattttgaaccccaaatatttcctcatctttttgttgttgtca
ttgatggtggtgacatggacttgtttatagaggacaggtcagctctctggctcaatgatctacattctgaagttgtctgaaaatgtcttcatgattaaat
tcagcctaaactttttgctgggaacactgcagagacaatgctgtgagtttccaacctcagcccatctgcgggcagagaaggtctagtttgtccatcacca
ttatgatatcaggactggttacttggttaaggaggggtctaggagatctgtcccttttagagacaccttacttataatgaagtacttgggaaagcggttt
tcaagagtataaatatcctgtattctaatgatcatcctctaaacattttatcatttattaatcctccctgcctgtgtctattattaTATACATATCTCTA
CGCTGCAAATTTTGGGTCTCAATTTTTACTGTGCCTTTGTTTTTACTAGTGTCTGCTGTTGCAAAAAGAAGAAAACATTCTCTGCCTGAGTTTTAATTTT
TGTCCAAAGTTAATTTTAATCTATACAATTAAAACCTTTTGCCTATCACTCTGGACTTTTGGATTGTTTTTTACATTCAGTGTTATAATATTTGATTATG
CTGATTGGTTTTGGTGGGTACTGATGTGAATTAATAAAAACATTTCATTTCCATGTT
