# Supplementary material for: The birth of a human-specific neural gene by incomplete duplication and gene fusion
Source: Genome Biol. 2017 Mar 9;18:49. doi: 10.1186/s13059-017-1163-9 (PMC5345166; doi:10.1186/s13059-017-1163-9)
Supplement: Additional file 3: — Molecular inversion probe (MIP) sequences used for exon sequencing (Table S9) and copy number genotyping (Table S10). (XLSX 74 kb) [file 13059_2017_1163_MOESM3_ESM.xlsx]

## Sheet: Table S9 - exon MIPs
Supplementary Table 9. Molecular Inversion Probes (MIPs) used for HYDIN exon sequencing.
MIP sequence
cagatgggtttccttcaaaggaCTTCAGCTTCCCGATATCCGACGGTAGTGTNNNNNNNNgatacaggtaaccctggt
ccaccaagctgactgtgagctCTTCAGCTTCCCGATATCCGACGGTAGTGTNNNNNNNNggtgaccttctccatcatc
caaagagggggatgatatactctCTTCAGCTTCCCGATATCCGACGGTAGTGTNNNNNNNNtgaaggctgggttatcc
atccgagccgggtacagcataCTTCAGCTTCCCGATATCCGACGGTAGTGTNNNNNNNNaagtcttattcgagcccag
caaacaaactcagctcacgtgagCTTCAGCTTCCCGATATCCGACGGTAGTGTNNNNNNNNcttggtctcacccaggt
gaacaggcttttccggaagtgcCTTCAGCTTCCCGATATCCGACGGTAGTGTNNNNNNNNgttcatgtgagggaaggg
ccagactgtccttggcagcagCTTCAGCTTCCCGATATCCGACGGTAGTGTNNNNNNNNtttgaatttcagcccctga
caaggctccatagcaggttgCTTCAGCTTCCCGATATCCGACGGTAGTGTNNNNNNNNaaagttagtcttccgaaggt
gcagtgagaccccatctctaaaaCTTCAGCTTCCCGATATCCGACGGTAGTGTNNNNNNNNagctgagtgtagcagca
actcctacaatcaaggcctccCTTCAGCTTCCCGATATCCGACGGTAGTGTNNNNNNNNctataacttcagcgatatc
gttctccaacttgatggaggctgCTTCAGCTTCCCGATATCCGACGGTAGTGTNNNNNNNNacagctctcagggagcc
gccctactcggtgaccttctcCTTCAGCTTCCCGATATCCGACGGTAGTGTNNNNNNNNgaggtgacaaatgagttct
gcctccttctcttttttagcaCTTCAGCTTCCCGATATCCGACGGTAGTGTNNNNNNNNcctgaaactcacattgtag
ggtccggcttctctggtttcaCTTCAGCTTCCCGATATCCGACGGTAGTGTNNNNNNNNgtggtgcctttgctatgta
gcatcactatgaagggccttgatCTTCAGCTTCCCGATATCCGACGGTAGTGTNNNNNNNNtacagctggcacttctc
ctttggggagctcagaagtcccCTTCAGCTTCCCGATATCCGACGGTAGTGTNNNNNNNNcctttcatctccccaccc
ccaatatctatcgtgaagtgccCTTCAGCTTCCCGATATCCGACGGTAGTGTNNNNNNNNagtaaagaatgctgtgtg
actcaggcccctcccagtgcCTTCAGCTTCCCGATATCCGACGGTAGTGTNNNNNNNNactatgccaggaaaccaatg
gcaaaacaagccctatgagatcacCTTCAGCTTCCCGATATCCGACGGTAGTGTNNNNNNNNcaggtgcgctccaagc
gtctccagggccagaagtacagCTTCAGCTTCCCGATATCCGACGGTAGTGTNNNNNNNNgattccaggtctggttgg
cctcggtgggatggtaggtcacttCTTCAGCTTCCCGATATCCGACGGTAGTGTNNNNNNNNccccgggcagcagcta
gctacatccagggaggcagtcCTTCAGCTTCCCGATATCCGACGGTAGTGTNNNNNNNNcaaaaaatttgagcctcat
gctactgagaacaagagactgCTTCAGCTTCCCGATATCCGACGGTAGTGTNNNNNNNNtgaggtaatatagccttct
gaatatgttcctggtccagtgagaCTTCAGCTTCCCGATATCCGACGGTAGTGTNNNNNNNNagggacagcagcctct
ggacccgtggtgtatcagacgcCTTCAGCTTCCCGATATCCGACGGTAGTGTNNNNNNNNgaagaagcgtgtccctcc
ccagagtcagcagctgagggCTTCAGCTTCCCGATATCCGACGGTAGTGTNNNNNNNNatgaacacttcctcagagaa
ggtaggacagctcccaacttcacCTTCAGCTTCCCGATATCCGACGGTAGTGTNNNNNNNNtaggagcccctctgagc
gggcaggttgtgaaaagaacCTTCAGCTTCCCGATATCCGACGGTAGTGTNNNNNNNNctcaccagagtagacatata
gttattggaatctccaatgtgttCTTCAGCTTCCCGATATCCGACGGTAGTGTNNNNNNNNaaggcctcccgactgtc
cctcgagaaagtatcaactatcaCTTCAGCTTCCCGATATCCGACGGTAGTGTNNNNNNNNttacgcctcttcctctt
gaaatggatagccgggctcacaCTTCAGCTTCCCGATATCCGACGGTAGTGTNNNNNNNNtttggaggctctggaagc
ccttcaccagctacaactttgggCTTCAGCTTCCCGATATCCGACGGTAGTGTNNNNNNNNcttaagagccctctcct
attccaagtactgcagcaaggCTTCAGCTTCCCGATATCCGACGGTAGTGTNNNNNNNNttggacaatgttaaatgga
gccaccctgtcttttcaaccCTTCAGCTTCCCGATATCCGACGGTAGTGTNNNNNNNNgaattcaactttatcaacac
gcatttgtaacatgttgatgaaaCTTCAGCTTCCCGATATCCGACGGTAGTGTNNNNNNNNctggaagctgaaggtga
catttaatgtcacagggtggacCTTCAGCTTCCCGATATCCGACGGTAGTGTNNNNNNNNgcaaggtcttcttacacc
caaggccgagggctacactaCTTCAGCTTCCCGATATCCGACGGTAGTGTNNNNNNNNaggtaatctgctgttttgtt
aacccctgctcctccttgttCTTCAGCTTCCCGATATCCGACGGTAGTGTNNNNNNNNggatgcaaacaaaatgagac
caggacaactcccgctattctgCTTCAGCTTCCCGATATCCGACGGTAGTGTNNNNNNNNgtctgctgagagactcca
gctcgggaattaggaaggtcCTTCAGCTTCCCGATATCCGACGGTAGTGTNNNNNNNNgccaactctaaatacatacc
cctgctggtaggcaaaactacCTTCAGCTTCCCGATATCCGACGGTAGTGTNNNNNNNNcagaagtgtcttttaccac
cagaaggagtaggtgctattggCTTCAGCTTCCCGATATCCGACGGTAGTGTNNNNNNNNtaagccttgggttgagtg
gatctctgaagaaattgaaagtcCTTCAGCTTCCCGATATCCGACGGTAGTGTNNNNNNNNggggccaggttctaaga
gccacttatgtagtccgagtCTTCAGCTTCCCGATATCCGACGGTAGTGTNNNNNNNNtcaatcaatgtaaacctaag
caacccagagctccgagggtCTTCAGCTTCCCGATATCCGACGGTAGTGTNNNNNNNNaccttatcctctcaggattc
agcagaggctgggtctgtcttgCTTCAGCTTCCCGATATCCGACGGTAGTGTNNNNNNNNtctccaggtggcaggttg
agtagaggctgggtctgtcttgCTTCAGCTTCCCGATATCCGACGGTAGTGTNNNNNNNNtctccaggtggcaggttg
gaagggctgtggggaaccctcgCTTCAGCTTCCCGATATCCGACGGTAGTGTNNNNNNNNttgtggcgagcacatttt
gtggagccctcttcgggaatcCTTCAGCTTCCCGATATCCGACGGTAGTGTNNNNNNNNtatcacccactccctgtct
cctgcaaatcgatcagggagcaCTTCAGCTTCCCGATATCCGACGGTAGTGTNNNNNNNNcaggccctgggttttact
aagatacctcaaaggcagtcaCTTCAGCTTCCCGATATCCGACGGTAGTGTNNNNNNNNacagtatagatgacatgca
attctcgcttcttcacttggCTTCAGCTTCCCGATATCCGACGGTAGTGTNNNNNNNNagaattcaacaaatgcacga
caaggacaaaaatgtaagccacCTTCAGCTTCCCGATATCCGACGGTAGTGTNNNNNNNNgataggaggtaaccaagt
gcacatgacattatgctgtaatCTTCAGCTTCCCGATATCCGACGGTAGTGTNNNNNNNNctctcactttgttctcac
aagcaaaggggtatttaaagcagCTTCAGCTTCCCGATATCCGACGGTAGTGTNNNNNNNNcacattcagacacaggg
actgatttgaagctgcagttcCTTCAGCTTCCCGATATCCGACGGTAGTGTNNNNNNNNgaaagagcttttccatcta
ccaatgtggatttcgcttcatCTTCAGCTTCCCGATATCCGACGGTAGTGTNNNNNNNNagtttttctgtccctgtgc
acataatcctggagagcttgcacCTTCAGCTTCCCGATATCCGACGGTAGTGTNNNNNNNNggtgcttgatgtcccca
gcatgcacacagtcaagtgggCTTCAGCTTCCCGATATCCGACGGTAGTGTNNNNNNNNgtgtgccaaggacatagtg
atattctagagaagggaaggagCTTCAGCTTCCCGATATCCGACGGTAGTGTNNNNNNNNgggtacatctgacttcat
gcattatagctgtgtccaatgtCTTCAGCTTCCCGATATCCGACGGTAGTGTNNNNNNNNttaggactaagggattcc
agcttcacagtcacaaatcacagCTTCAGCTTCCCGATATCCGACGGTAGTGTNNNNNNNNgcctccttaaggcagca
gtgatgtcatcctcatagccctCTTCAGCTTCCCGATATCCGACGGTAGTGTNNNNNNNNcacttcactgctgtttct
ggacaacatccatggactggtCTTCAGCTTCCCGATATCCGACGGTAGTGTNNNNNNNNtttgatgtcgttttccact
gctgcaaagagaagagagaaCTTCAGCTTCCCGATATCCGACGGTAGTGTNNNNNNNNtcatattggttgttgatcac
gaaagctcacacagcctccttgCTTCAGCTTCCCGATATCCGACGGTAGTGTNNNNNNNNgtcaccactggcctctag
cagaaggaaagcagggatgagtgCTTCAGCTTCCCGATATCCGACGGTAGTGTNNNNNNNNgaagcaccctccccaca
ctgcatgttgacctgcaggaCTTCAGCTTCCCGATATCCGACGGTAGTGTNNNNNNNNtcaaaaaagtgaatactagg
catattggttatgaagaactggcCTTCAGCTTCCCGATATCCGACGGTAGTGTNNNNNNNNctccctttcagcctcat
aaaccccttgctcctctttaagCTTCAGCTTCCCGATATCCGACGGTAGTGTNNNNNNNNtgacaggctacaatcttc
gaaggacaccgtggcaaaggcCTTCAGCTTCCCGATATCCGACGGTAGTGTNNNNNNNNgacactccctacagagtgt
ccccgcagatcatgcagaactCTTCAGCTTCCCGATATCCGACGGTAGTGTNNNNNNNNaaaggcactgacacactct
gaagatgaacttgttctcatcctcCTTCAGCTTCCCGATATCCGACGGTAGTGTNNNNNNNNaggggccattgggagc
gccaagccaaggctcgtttcCTTCAGCTTCCCGATATCCGACGGTAGTGTNNNNNNNNatgccttgatatttgaagag
actctggattctcacaaaggagCTTCAGCTTCCCGATATCCGACGGTAGTGTNNNNNNNNgcactggtacatatctgg
atatcgatggctataaactcctcCTTCAGCTTCCCGATATCCGACGGTAGTGTNNNNNNNNcaccaggtctcagatga
cactttgctagctgaagcctgtCTTCAGCTTCCCGATATCCGACGGTAGTGTNNNNNNNNccattccttccggaggac
gtgacagccagactatgggggCTTCAGCTTCCCGATATCCGACGGTAGTGTNNNNNNNNagtcaacgttgatgacctg
gaagctctcactttctcgggaCTTCAGCTTCCCGATATCCGACGGTAGTGTNNNNNNNNgagctaattgggagttggc
caaaactggctcttccagagcaCTTCAGCTTCCCGATATCCGACGGTAGTGTNNNNNNNNccttgcaagaaaacagac
gagtgccacagatcaaagctCTTCAGCTTCCCGATATCCGACGGTAGTGTNNNNNNNNaatggaatgagttaagtaaa
aagcaccaccttcaccatagaCTTCAGCTTCCCGATATCCGACGGTAGTGTNNNNNNNNaatatttcagaaggaggtg
cctattttcatcattgacatgaagCTTCAGCTTCCCGATATCCGACGGTAGTGTNNNNNNNNaattgggatgctggca
gttggactgagatcatggaatttCTTCAGCTTCCCGATATCCGACGGTAGTGTNNNNNNNNcctccctttggagctct
catgcaaaaaaggaagtgaagaCTTCAGCTTCCCGATATCCGACGGTAGTGTNNNNNNNNcttgtctttcagcttttc
ccctgtttagccactacgtcCTTCAGCTTCCCGATATCCGACGGTAGTGTNNNNNNNNgtgttgaaatccctacagag
ctcctgcagagaccaggggcCTTCAGCTTCCCGATATCCGACGGTAGTGTNNNNNNNNcttgatggccttacatctga
aagcagcccctgcaattgaagCTTCAGCTTCCCGATATCCGACGGTAGTGTNNNNNNNNgtgaatttcaacaggcact
aacctggcagggaaagggaaaCTTCAGCTTCCCGATATCCGACGGTAGTGTNNNNNNNNtccaaacatcctgtccttg
gcagaaaatcttcttggtgttgCTTCAGCTTCCCGATATCCGACGGTAGTGTNNNNNNNNacctacaggggaatacac
agggatacagtgaaatcatcacCTTCAGCTTCCCGATATCCGACGGTAGTGTNNNNNNNNgataaccaagtctgtgga
gtacggcctgcacctgtacttCTTCAGCTTCCCGATATCCGACGGTAGTGTNNNNNNNNcaggaatccagggtagttc
gttttaggttcaggggttcaCTTCAGCTTCCCGATATCCGACGGTAGTGTNNNNNNNNatccgccaggccacaggcag
gatgcagcagacaatgctgtCTTCAGCTTCCCGATATCCGACGGTAGTGTNNNNNNNNtcctgacatgatctagaact
cagagccagccatcttccaattaCTTCAGCTTCCCGATATCCGACGGTAGTGTNNNNNNNNgccttggcatccttggt
ccaccattaaggaagtgttcaggCTTCAGCTTCCCGATATCCGACGGTAGTGTNNNNNNNNagccttgccctggtgac
ggaggcatccttctattttcaCTTCAGCTTCCCGATATCCGACGGTAGTGTNNNNNNNNcttttccacctgcattctc
catcttccgctgaggaaatacCTTCAGCTTCCCGATATCCGACGGTAGTGTNNNNNNNNagtctgaaatctgctttaa
caaatgaggtcatctttaagaagCTTCAGCTTCCCGATATCCGACGGTAGTGTNNNNNNNNgagcagggaatattggg
gtcaaagttcccgaactcatcCTTCAGCTTCCCGATATCCGACGGTAGTGTNNNNNNNNctgtcaaccttttctttta
atcctaggaacttgctgccagtCTTCAGCTTCCCGATATCCGACGGTAGTGTNNNNNNNNataaacctgtgtggtcat
ggaagtcctgtcctgttggggtCTTCAGCTTCCCGATATCCGACGGTAGTGTNNNNNNNNgtgcacctgcaacgttac
ggcagctctcctgtcttctcttgCTTCAGCTTCCCGATATCCGACGGTAGTGTNNNNNNNNcagggaggggaatctgg
acagctgggaaatggttccagcCTTCAGCTTCCCGATATCCGACGGTAGTGTNNNNNNNNccagtgctgtgacagtca
agatacagacctggacaacttcaCTTCAGCTTCCCGATATCCGACGGTAGTGTNNNNNNNNtaaggggggcaaacaga
cagaagacagagatggccacatgCTTCAGCTTCCCGATATCCGACGGTAGTGTNNNNNNNNtctcgaagacttggtct
ggtcgtctgtcatggtcaaagCTTCAGCTTCCCGATATCCGACGGTAGTGTNNNNNNNNgagaataaactgctcatgt
atcccaccatccgaagatataCTTCAGCTTCCCGATATCCGACGGTAGTGTNNNNNNNNtcctagacatcttgggtct
gtttaattgtctgcctttgcaactCTTCAGCTTCCCGATATCCGACGGTAGTGTNNNNNNNNcgggatgggtggtccg
gcccaggtccttctccttcttcCTTCAGCTTCCCGATATCCGACGGTAGTGTNNNNNNNNcctgacttgagacttccc
acaccagactttgaaggcttgagcCTTCAGCTTCCCGATATCCGACGGTAGTGTNNNNNNNNaggcggagcgggagcg
cgctggtcgtcgggctcatgCTTCAGCTTCCCGATATCCGACGGTAGTGTNNNNNNNNagggctcgcagcttctccag
cgcaaggaccgggagagagaCTTCAGCTTCCCGATATCCGACGGTAGTGTNNNNNNNNctgaaggatgtccagaacat
gtcctcttggtcctggacaagagCTTCAGCTTCCCGATATCCGACGGTAGTGTNNNNNNNNaggcagctggactcctt
caaaggaccccgacaagcaaCTTCAGCTTCCCGATATCCGACGGTAGTGTNNNNNNNNggaaaatatctgttagggaa
gggtagtaaattgcataaggagCTTCAGCTTCCCGATATCCGACGGTAGTGTNNNNNNNNccttctcagacattgttt
cctcttccttttgtcgctccagCTTCAGCTTCCCGATATCCGACGGTAGTGTNNNNNNNNtctgcttctgtctcctgg
aaacggagggtcaaaaaaggaaagCTTCAGCTTCCCGATATCCGACGGTAGTGTNNNNNNNNgcatgggggcccctga
ccttctctttctcaagagctccctCTTCAGCTTCCCGATATCCGACGGTAGTGTNNNNNNNNctggccagcccttggc
gtctccaaaacatggatgaggaaCTTCAGCTTCCCGATATCCGACGGTAGTGTNNNNNNNNcccacactaagacccta
ccttcagcaggcagaggaggCTTCAGCTTCCCGATATCCGACGGTAGTGTNNNNNNNNagtttcacttaagcccaatg
cattggcagccgggagcatatCTTCAGCTTCCCGATATCCGACGGTAGTGTNNNNNNNNtgtggccatagtaactgtc
actgggactaacactgagccagCTTCAGCTTCCCGATATCCGACGGTAGTGTNNNNNNNNatggtgcgtgaatgccaa
gggctgatgagctgtgtgctCTTCAGCTTCCCGATATCCGACGGTAGTGTNNNNNNNNggagttgttgagatacaagg
gtttaatttctggggccaccagaCTTCAGCTTCCCGATATCCGACGGTAGTGTNNNNNNNNgcggtagagccctgatt
ggaaagagtgttcgtgggagcCTTCAGCTTCCCGATATCCGACGGTAGTGTNNNNNNNNaaattcaccctctccttat
caatagacatataatgtgaaccacCTTCAGCTTCCCGATATCCGACGGTAGTGTNNNNNNNNccttgccctatgacgt
atggagtcgatgctcaggcagCTTCAGCTTCCCGATATCCGACGGTAGTGTNNNNNNNNaaacccaagagaatgggct
gtgctggaagctgtggccaacCTTCAGCTTCCCGATATCCGACGGTAGTGTNNNNNNNNtttctctctgggacactga
ccagttccccatattgaatgttCTTCAGCTTCCCGATATCCGACGGTAGTGTNNNNNNNNcactgatggccatttgga
caggccacagtacatttatatCTTCAGCTTCCCGATATCCGACGGTAGTGTNNNNNNNNtctaaaattttcttaggaa
ggatttttttctctaatattttaaCTTCAGCTTCCCGATATCCGACGGTAGTGTNNNNNNNNgtgaacattcaagcag
cagggaaactgagcacagacaCTTCAGCTTCCCGATATCCGACGGTAGTGTNNNNNNNNataacatcaacagcttttc
ccgtaaagtggtattaacgctCTTCAGCTTCCCGATATCCGACGGTAGTGTNNNNNNNNcaacatcagctgtgtggtc
ggtcttaacctcccctcagaCTTCAGCTTCCCGATATCCGACGGTAGTGTNNNNNNNNcacacagctattaatgtata
gtaaactctgcggcttccagCTTCAGCTTCCCGATATCCGACGGTAGTGTNNNNNNNNcattgacatttctgcagaag
cagctgcaaatttaaaatatatgtCTTCAGCTTCCCGATATCCGACGGTAGTGTNNNNNNNNgttcttggccaggcgg
cttcagagcattgacagccaCTTCAGCTTCCCGATATCCGACGGTAGTGTNNNNNNNNtgccatttaaaaaaaacagc
caggttggatgtgacagagatCTTCAGCTTCCCGATATCCGACGGTAGTGTNNNNNNNNgcttggagagaactagtat
ccctgttggtcgagtccaaaCTTCAGCTTCCCGATATCCGACGGTAGTGTNNNNNNNNgtgttttcatcctttgctac
gtactcgtacagttctgggggcCTTCAGCTTCCCGATATCCGACGGTAGTGTNNNNNNNNattcagaggggcaaaggc
gagaatctggcacaggagaatgCTTCAGCTTCCCGATATCCGACGGTAGTGTNNNNNNNNgggctatgattcctacaa
gtgggtctgctcactgatttCTTCAGCTTCCCGATATCCGACGGTAGTGTNNNNNNNNcttctccccagggttgtggg
gtgggtctgctcactgatttCTTCAGCTTCCCGATATCCGACGGTAGTGTNNNNNNNNcttctccccagggttgcggg
aagtagcagtggccccagatCTTCAGCTTCCCGATATCCGACGGTAGTGTNNNNNNNNaaacagtttggtttgacctc
ggagacgaggccgaggtgatCTTCAGCTTCCCGATATCCGACGGTAGTGTNNNNNNNNcaaaccctggtgtttcagat
cattacatgtcatgtaaaacaaaaCTTCAGCTTCCCGATATCCGACGGTAGTGTNNNNNNNNtggctctagaccttgc
cgcgtagtttctgtcttaagCTTCAGCTTCCCGATATCCGACGGTAGTGTNNNNNNNNgaagccatatttctttaaag
gaattaaagccaaagacacggaCTTCAGCTTCCCGATATCCGACGGTAGTGTNNNNNNNNcaggaaatgtgggttgtg
aagtccacttttccacgagagagCTTCAGCTTCCCGATATCCGACGGTAGTGTNNNNNNNNccaatgggccacagctc
gccacaattcagtgtggacagtgCTTCAGCTTCCCGATATCCGACGGTAGTGTNNNNNNNNaaccccatgacacatga
aatatttccgtttcacaatgaggCTTCAGCTTCCCGATATCCGACGGTAGTGTNNNNNNNNccatcagcaagcagagc
gaagtgagatttgacccacaggCTTCAGCTTCCCGATATCCGACGGTAGTGTNNNNNNNNgctttctctagagcagct
aggatgatgtagccaaagtccaCTTCAGCTTCCCGATATCCGACGGTAGTGTNNNNNNNNccaagtgcaataggaaag
ggcgaagtccgaacccacatCTTCAGCTTCCCGATATCCGACGGTAGTGTNNNNNNNNagaaaaaaaaaatcagactc
catagctttggactataagtcttCTTCAGCTTCCCGATATCCGACGGTAGTGTNNNNNNNNtctgaaacaagcacagc
cctagaacatcagaaaacaaccCTTCAGCTTCCCGATATCCGACGGTAGTGTNNNNNNNNtttaggggtggtattgtc
gaacatttcatacttttcatttgcCTTCAGCTTCCCGATATCCGACGGTAGTGTNNNNNNNNcgtgcaggctggagct
gaatcaagccaggaaaaacacaCTTCAGCTTCCCGATATCCGACGGTAGTGTNNNNNNNNccaccttaccaggagctg
ccttttaaagacctcaggtactCTTCAGCTTCCCGATATCCGACGGTAGTGTNNNNNNNNgggaactactccagtgtg
gtttccagatacagatcgcccCTTCAGCTTCCCGATATCCGACGGTAGTGTNNNNNNNNtgaacctgtactgtagcac
atactcacctgcttcggagtCTTCAGCTTCCCGATATCCGACGGTAGTGTNNNNNNNNgttactgtgggactaaataa
cacgaccaggattacaagtgtgCTTCAGCTTCCCGATATCCGACGGTAGTGTNNNNNNNNgactgaccaccagtcttc
gagtgactccatcttgggatgcCTTCAGCTTCCCGATATCCGACGGTAGTGTNNNNNNNNagggagaaggttgtctgg
cagagctttagcttgtgcaaCTTCAGCTTCCCGATATCCGACGGTAGTGTNNNNNNNNagaaaatctctacccgatgg
gtgaagtggaagaaggacccaCTTCAGCTTCCCGATATCCGACGGTAGTGTNNNNNNNNtacagaatgactttctctg
aggtagcccagcaccctgaaCTTCAGCTTCCCGATATCCGACGGTAGTGTNNNNNNNNgggcaaaatatcaaacacct
gctctggcttgagtatattctCTTCAGCTTCCCGATATCCGACGGTAGTGTNNNNNNNNctgctcagttagaaagtaa
ggaatccctacagacctgtgCTTCAGCTTCCCGATATCCGACGGTAGTGTNNNNNNNNatttttctgtcaattgatga
cctaggaagtttaatgaaatgcaCTTCAGCTTCCCGATATCCGACGGTAGTGTNNNNNNNNatgggaaggacccttga
gtccttgtggatgaagatgccagCTTCAGCTTCCCGATATCCGACGGTAGTGTNNNNNNNNagaatcccccttacgtt
gatggactccatctgggacaCTTCAGCTTCCCGATATCCGACGGTAGTGTNNNNNNNNaaagaaaagaaaagctacta
gccagcccaccagcaatcctCTTCAGCTTCCCGATATCCGACGGTAGTGTNNNNNNNNtttgcaaaaactgatgtctc
gatgcagccaaaatccagctccCTTCAGCTTCCCGATATCCGACGGTAGTGTNNNNNNNNtgagagttctgtgctggg
gaacgatactgagctcattcgcCTTCAGCTTCCCGATATCCGACGGTAGTGTNNNNNNNNgggtggcagaagaaattc
gctacaaacaagataatggggaCTTCAGCTTCCCGATATCCGACGGTAGTGTNNNNNNNNtctatctgagggtgttcc
gtttgacccttcctacagaaacCTTCAGCTTCCCGATATCCGACGGTAGTGTNNNNNNNNgtaaatacctggctgtcc
caacaagttcacgggcagggtCTTCAGCTTCCCGATATCCGACGGTAGTGTNNNNNNNNctcttcctttatcacaccc
gtgagactgataaatccctgcCTTCAGCTTCCCGATATCCGACGGTAGTGTNNNNNNNNgtttcctctttttctgttt
caccaagctcttccccttctgtCTTCAGCTTCCCGATATCCGACGGTAGTGTNNNNNNNNtgctgaccctagtcgaag
gcacctctcatccagctctcCTTCAGCTTCCCGATATCCGACGGTAGTGTNNNNNNNNtatagttgttccccaaatgc
gatgaaacacggggctctgtCTTCAGCTTCCCGATATCCGACGGTAGTGTNNNNNNNNcagtagagatttatttagga
gtacccaggccaggcaattgatCTTCAGCTTCCCGATATCCGACGGTAGTGTNNNNNNNNaggccaagctgagtaaga
gctggaaaagacgaggcaggtCTTCAGCTTCCCGATATCCGACGGTAGTGTNNNNNNNNgcatgtcccttcttaaccc
actttaagttgatcaacaagggCTTCAGCTTCCCGATATCCGACGGTAGTGTNNNNNNNNattgttgctcaccatttt
cctgaacaggaatccgataggCTTCAGCTTCCCGATATCCGACGGTAGTGTNNNNNNNNgctcagcatatgtaacata
ccggaactggttccactattgtCTTCAGCTTCCCGATATCCGACGGTAGTGTNNNNNNNNggcatggttcctccagaa
gttctatagatgtcaaagccctcCTTCAGCTTCCCGATATCCGACGGTAGTGTNNNNNNNNggtcagtgccagttgaa
attgggatggacgtagataactCTTCAGCTTCCCGATATCCGACGGTAGTGTNNNNNNNNaagctgtgtttcatcatg
aagtggacttcgggaatatctCTTCAGCTTCCCGATATCCGACGGTAGTGTNNNNNNNNttttattgaaggaatggct
gagatgaccccgctgggggtCTTCAGCTTCCCGATATCCGACGGTAGTGTNNNNNNNNttgcagttctgaaaatggac
caagcagcaccatccacataCTTCAGCTTCCCGATATCCGACGGTAGTGTNNNNNNNNttcaaaataagcaaatacgc
gtattgaccaggtggagggcaCTTCAGCTTCCCGATATCCGACGGTAGTGTNNNNNNNNaatactgaagaaggagaaa
gaggtggactttgggcactgCTTCAGCTTCCCGATATCCGACGGTAGTGTNNNNNNNNtatgtgacactgacaaatgt
gaggtggactttgggcactgCTTCAGCTTCCCGATATCCGACGGTAGTGTNNNNNNNNtatgtgacactgacaaaggt
ccagctcgtatttctgcacagtgtCTTCAGCTTCCCGATATCCGACGGTAGTGTNNNNNNNNctgggaggcagcccat
ccagctcgtatttctgtacagtgtCTTCAGCTTCCCGATATCCGACGGTAGTGTNNNNNNNNctgggaggcagcccat
cagcaaggtattgctccccaCTTCAGCTTCCCGATATCCGACGGTAGTGTNNNNNNNNctttttcgaagaccaacttg
atatttcttccttggtccaagaCTTCAGCTTCCCGATATCCGACGGTAGTGTNNNNNNNNattttgaaggctcagctg
cctgactgtggcaccattcgccCTTCAGCTTCCCGATATCCGACGGTAGTGTNNNNNNNNactgcgtatccctgggga
gagaaataaaagcccccccaCTTCAGCTTCCCGATATCCGACGGTAGTGTNNNNNNNNcacaatatgaaatgctttta
atgacacagcctctggaaggagCTTCAGCTTCCCGATATCCGACGGTAGTGTNNNNNNNNtgtaaaccttcctccttc
gttccagctctgcactttggCTTCAGCTTCCCGATATCCGACGGTAGTGTNNNNNNNNaggtatggtttttgtactta
atagcttggactccacttggCTTCAGCTTCCCGATATCCGACGGTAGTGTNNNNNNNNctgttagtttctacattcat
cctgggaaactttgaagaagagtCTTCAGCTTCCCGATATCCGACGGTAGTGTNNNNNNNNcatcgatgctctcttca
gtactgtttaacagcaacaaaggCTTCAGCTTCCCGATATCCGACGGTAGTGTNNNNNNNNgaagttggaggggtcat
cccatgccttcccctttgattCTTCAGCTTCCCGATATCCGACGGTAGTGTNNNNNNNNaacaaaccccaaaagccaa
gattcacttcaactttgaattgcCTTCAGCTTCCCGATATCCGACGGTAGTGTNNNNNNNNggtaacgtacatgaggg
accttcctgaaaaacatgaaagCTTCAGCTTCCCGATATCCGACGGTAGTGTNNNNNNNNggtaacctgagtttacca
gccaagctctatcaacagacCTTCAGCTTCCCGATATCCGACGGTAGTGTNNNNNNNNatgtaataacacttacaagc
aagatgttctcggagtaaaggaCTTCAGCTTCCCGATATCCGACGGTAGTGTNNNNNNNNcatttcctgtatggtcag
gttctgtcccgaacctttgcCTTCAGCTTCCCGATATCCGACGGTAGTGTNNNNNNNNagtacccacatgaatctcac
agatatgtaggttttctcgatgCTTCAGCTTCCCGATATCCGACGGTAGTGTNNNNNNNNtataggtgatttttgtta
ggccaatcagcgaactataacCTTCAGCTTCCCGATATCCGACGGTAGTGTNNNNNNNNtcttgaagtgtgtttgtac
gactctcccacattaagagttcCTTCAGCTTCCCGATATCCGACGGTAGTGTNNNNNNNNtctcatctgacctttctt
gcaactggaagtggagtttgagCTTCAGCTTCCCGATATCCGACGGTAGTGTNNNNNNNNagaactcctgtctccttt
aggaaaatcgagaatggctcgtCTTCAGCTTCCCGATATCCGACGGTAGTGTNNNNNNNNacaagagctaaaggcatg
ccacttgtcctgtcaaatacagCTTCAGCTTCCCGATATCCGACGGTAGTGTNNNNNNNNgatcatacccttcccttg
gatgagaggcattttgcaaaaCTTCAGCTTCCCGATATCCGACGGTAGTGTNNNNNNNNtgatgggtacaataaactt
actttcttccacaactttcaccCTTCAGCTTCCCGATATCCGACGGTAGTGTNNNNNNNNtccaatttcttgccattc
cagccccaaagatattggccCTTCAGCTTCCCGATATCCGACGGTAGTGTNNNNNNNNagtagttgatggatttcagt
caattcctgaaaacttcagttgaCTTCAGCTTCCCGATATCCGACGGTAGTGTNNNNNNNNccaccccagtgaacata
atcaggcattattccagcccCTTCAGCTTCCCGATATCCGACGGTAGTGTNNNNNNNNatatttcccatgtttagttt
ggaactctgagggtgtaagctagCTTCAGCTTCCCGATATCCGACGGTAGTGTNNNNNNNNaagtacgacagagagca
gaaggaaatgtccctgaccacCTTCAGCTTCCCGATATCCGACGGTAGTGTNNNNNNNNagaattatcctgaaagctg
aatcctttgaacatattgaccaaCTTCAGCTTCCCGATATCCGACGGTAGTGTNNNNNNNNgcaactgtcattctcct
caaagcaaggttttgccaccCTTCAGCTTCCCGATATCCGACGGTAGTGTNNNNNNNNctgtatttgttctaagacat
gtgtgagtccagaacagataaCTTCAGCTTCCCGATATCCGACGGTAGTGTNNNNNNNNgtaacccaggacaggtaat
ggacccatatgagcctctgcaCTTCAGCTTCCCGATATCCGACGGTAGTGTNNNNNNNNaccatatttcacaggctgg
acctttagtcccggctacttggCTTCAGCTTCCCGATATCCGACGGTAGTGTNNNNNNNNgttccccagcacattggg
ccatgcacagctaatcttggtCTTCAGCTTCCCGATATCCGACGGTAGTGTNNNNNNNNcagagtctgactctgtcac
gaaaactgacacattttacatgcCTTCAGCTTCCCGATATCCGACGGTAGTGTNNNNNNNNggcttgagcctgagaag
agccgcccgcactctccatgCTTCAGCTTCCCGATATCCGACGGTAGTGTNNNNNNNNcacaatctctgcgaggacct
ggcggcggggtctgtgagttgCTTCAGCTTCCCGATATCCGACGGTAGTGTNNNNNNNNttgcctcctccaatcatcg
gggctcgtaggtttgaattcCTTCAGCTTCCCGATATCCGACGGTAGTGTNNNNNNNNatttgtttaataaatgagcg
actccgaagcaggtgagtattcaCTTCAGCTTCCCGATATCCGACGGTAGTGTNNNNNNNNggctttgagttcaaggt
caggactgacagcatcaccttCTTCAGCTTCCCGATATCCGACGGTAGTGTNNNNNNNNggagatggttctgaggagt
ccatagagccaagaggtccctCTTCAGCTTCCCGATATCCGACGGTAGTGTNNNNNNNNtcaaagtatgtaaccagaa
aaggtagttgggttgagaacaCTTCAGCTTCCCGATATCCGACGGTAGTGTNNNNNNNNaggataaaaatggtatgct
gccccaggcaggtatgagaatatCTTCAGCTTCCCGATATCCGACGGTAGTGTNNNNNNNNagtgggaggaagggtgc

## Sheet: Table S10 - CN MIPs
Supplementary Table 10. Molecular Inversion Probes (MIPs) used for HYDIN paralog-specific copy number genotyping.
MIP sequence	MIP set(s)*
cgctttttcttaggcgatcaCTTCAGCTTCCCGATATCCGACGGTAGTGTNNNNNNNNacttatgctatctagacatg	HYDIN full set, HYDIN reduced set
cgcctctgttttctccctacaacCTTCAGCTTCCCGATATCCGACGGTAGTGTNNNNNNNNcctgagccctgcattcc	HYDIN full set, HYDIN reduced set
gccagtgatgtggtctatctgCTTCAGCTTCCCGATATCCGACGGTAGTGTNNNNNNNNtctagagtgtagttcagag	HYDIN full set, HYDIN reduced set
aggctgtaggattgaaagctCTTCAGCTTCCCGATATCCGACGGTAGTGTNNNNNNNNattctctcatattgagcagc	HYDIN full set, HYDIN reduced set
gttgctctaagatcgcttcaCTTCAGCTTCCCGATATCCGACGGTAGTGTNNNNNNNNgcaacctctatagttaaaag	HYDIN full set, HYDIN reduced set
acagcccaggggtggtcagaaCTTCAGCTTCCCGATATCCGACGGTAGTGTNNNNNNNNtggacacagacagagggtg	HYDIN full set, HYDIN reduced set
acagggtctaatctcttgatctCTTCAGCTTCCCGATATCCGACGGTAGTGTNNNNNNNNgaaggacttgcagttcta	HYDIN full set, HYDIN reduced set
ccatgctgtttctaaggcttcccCTTCAGCTTCCCGATATCCGACGGTAGTGTNNNNNNNNgaaaagtgcacagaggt	HYDIN full set, HYDIN reduced set
agacttctctagcctgggttctcCTTCAGCTTCCCGATATCCGACGGTAGTGTNNNNNNNNgaccctggattgctggg	HYDIN full set, HYDIN reduced set
gcagaggtacaagcaggtgtCTTCAGCTTCCCGATATCCGACGGTAGTGTNNNNNNNNcaacaaacccaagttactct	HYDIN full set, HYDIN reduced set
gatcaggtgttagttgtggcaaCTTCAGCTTCCCGATATCCGACGGTAGTGTNNNNNNNNcttggcaacacagtggtc	HYDIN full set, HYDIN reduced set
ccatgtagagataatgaaatgcaCTTCAGCTTCCCGATATCCGACGGTAGTGTNNNNNNNNaaatgagagccaacctg	HYDIN full set, HYDIN reduced set
atttaccccaaatcatgttcccCTTCAGCTTCCCGATATCCGACGGTAGTGTNNNNNNNNtttcccaatatccagcaa	HYDIN full set, HYDIN reduced set
gaactatagagtagattccaaacaCTTCAGCTTCCCGATATCCGACGGTAGTGTNNNNNNNNtgcctgactgtcagtg	HYDIN full set, HYDIN reduced set
acaacatagtgcatttaacccaaCTTCAGCTTCCCGATATCCGACGGTAGTGTNNNNNNNNtgcaacagggctgccat	HYDIN full set, HYDIN reduced set
caacctatttagccaccctatcCTTCAGCTTCCCGATATCCGACGGTAGTGTNNNNNNNNagcgtaagcataccattt	HYDIN full set, HYDIN reduced set
atccatgtgattacaagtatttcaCTTCAGCTTCCCGATATCCGACGGTAGTGTNNNNNNNNtggcccagttctccga	HYDIN full set, HYDIN reduced set
gtgagctgggcctaatccacatCTTCAGCTTCCCGATATCCGACGGTAGTGTNNNNNNNNgtaacattccccaggtgg	HYDIN full set, HYDIN reduced set
aaatttagcctcagattcagaaaCTTCAGCTTCCCGATATCCGACGGTAGTGTNNNNNNNNcacaaagcaaagggaac	HYDIN full set, HYDIN reduced set
acactcagcatgccctgacccCTTCAGCTTCCCGATATCCGACGGTAGTGTNNNNNNNNttcgatgttgctcatcgtt	HYDIN full set, HYDIN reduced set
cccttgatgagaaagagaaatcCTTCAGCTTCCCGATATCCGACGGTAGTGTNNNNNNNNcttcctgaagtacccgta	HYDIN full set, HYDIN reduced set
caattgcagttctgaaaatggaCTTCAGCTTCCCGATATCCGACGGTAGTGTNNNNNNNNgcaccggtattttaccat	HYDIN full set, HYDIN reduced set
aacacagcgagggccatgctCTTCAGCTTCCCGATATCCGACGGTAGTGTNNNNNNNNcagagagaaagaacacagga	HYDIN full set, HYDIN reduced set
ggaagggctgacattcaccctatCTTCAGCTTCCCGATATCCGACGGTAGTGTNNNNNNNNcctgacccctctggctg	HYDIN full set, HYDIN reduced set
actctgtcttctccttggggaaCTTCAGCTTCCCGATATCCGACGGTAGTGTNNNNNNNNagagtgaaaattgtggct	HYDIN full set, HYDIN reduced set
agtgtgggcttgagagtctcCTTCAGCTTCCCGATATCCGACGGTAGTGTNNNNNNNNctggtcacatagttcttttc	HYDIN full set, HYDIN reduced set
gcccccaagagccaactagtCTTCAGCTTCCCGATATCCGACGGTAGTGTNNNNNNNNtgattaatgtcagtcacatc	HYDIN full set, HYDIN reduced set
acttaccaggcatgatgtcatCTTCAGCTTCCCGATATCCGACGGTAGTGTNNNNNNNNgccataaactaccaagtaa	HYDIN full set, HYDIN reduced set
cgagtatcacatcaattgcctgCTTCAGCTTCCCGATATCCGACGGTAGTGTNNNNNNNNaaccatatccttcctcag	HYDIN full set, HYDIN reduced set
caactctgattccctgcttttattCTTCAGCTTCCCGATATCCGACGGTAGTGTNNNNNNNNcactctgggctgcctc	HYDIN full set, HYDIN reduced set
gcatcctcagttcaacaaaagCTTCAGCTTCCCGATATCCGACGGTAGTGTNNNNNNNNaggaagcaaaaagaacttt	HYDIN full set, HYDIN reduced set
caatgcctaaaaaagccaactcaCTTCAGCTTCCCGATATCCGACGGTAGTGTNNNNNNNNtaagcccagtggaaaga	HYDIN full set, HYDIN reduced set
ggagggggagagaccaccatcCTTCAGCTTCCCGATATCCGACGGTAGTGTNNNNNNNNtgttatcaagctgatcagt	HYDIN full set, HYDIN reduced set
actgattgtgggagaaaatatctCTTCAGCTTCCCGATATCCGACGGTAGTGTNNNNNNNNcgttctgagaggtacaa	HYDIN full set, HYDIN reduced set
agtgatgttcgtaaaaagggctcCTTCAGCTTCCCGATATCCGACGGTAGTGTNNNNNNNNtccagtatcagtggagg	HYDIN full set, HYDIN reduced set
ccagcccatctgtttccatctCTTCAGCTTCCCGATATCCGACGGTAGTGTNNNNNNNNtggaagtattctgtggtat	HYDIN full set, HYDIN reduced set
attccgaacctcagctgagcCTTCAGCTTCCCGATATCCGACGGTAGTGTNNNNNNNNgagcccttattttggcatta	HYDIN full set, HYDIN reduced set
agatgagcccaggaggtgaggtatCTTCAGCTTCCCGATATCCGACGGTAGTGTNNNNNNNNcacagtgtgtggggtg	HYDIN full set, HYDIN reduced set
gaggtgatcagccagtgtttcCTTCAGCTTCCCGATATCCGACGGTAGTGTNNNNNNNNcccttatggacctgaagtg	HYDIN full set, HYDIN reduced set
gccctcatctgctcctcttttCTTCAGCTTCCCGATATCCGACGGTAGTGTNNNNNNNNctggcaggtactcagaaac	HYDIN full set, HYDIN reduced set
catttactcacctggttgatgaggCTTCAGCTTCCCGATATCCGACGGTAGTGTNNNNNNNNagggctgctcggagag	HYDIN full set, HYDIN reduced set
cagaatgagccaggaggaatgtCTTCAGCTTCCCGATATCCGACGGTAGTGTNNNNNNNNcatgtttatgtcctgtgc	HYDIN full set, HYDIN reduced set
ggagaagagaaccggcttccCTTCAGCTTCCCGATATCCGACGGTAGTGTNNNNNNNNccattctcagaaaagaagta	HYDIN full set, HYDIN reduced set
ggtccactctctgctgtcagcCTTCAGCTTCCCGATATCCGACGGTAGTGTNNNNNNNNaatgagtttgcttcagtgg	HYDIN full set, HYDIN reduced set
gctgcaaatagtctttcttttaaCTTCAGCTTCCCGATATCCGACGGTAGTGTNNNNNNNNggtgggtggtcaggtga	HYDIN full set, HYDIN reduced set
gtttgttccctaacagatattttcCTTCAGCTTCCCGATATCCGACGGTAGTGTNNNNNNNNgttgcttgtcggggtc	HYDIN full set, HYDIN reduced set
gtatttgtcaggaaatgcctttCTTCAGCTTCCCGATATCCGACGGTAGTGTNNNNNNNNctccaccttccaaatcat	HYDIN full set, HYDIN reduced set
gttcaaagaggcacatgtttgCTTCAGCTTCCCGATATCCGACGGTAGTGTNNNNNNNNgaagggaatttgctgatga	HYDIN full set, HYDIN reduced set
ggtacaagtcatccttattcccagCTTCAGCTTCCCGATATCCGACGGTAGTGTNNNNNNNNagccaccatgccactg	HYDIN full set, HYDIN reduced set
gttgttcagattgaaaatatcatgCTTCAGCTTCCCGATATCCGACGGTAGTGTNNNNNNNNcaaaacgttccctgcc	HYDIN full set, HYDIN reduced set
gggaatagcgtgtctgggaaaCTTCAGCTTCCCGATATCCGACGGTAGTGTNNNNNNNNgcgttcaggtaactggaat	HYDIN full set, HYDIN reduced set
atttgtgtatcagaatcacgtttCTTCAGCTTCCCGATATCCGACGGTAGTGTNNNNNNNNttgaggtgcgtgtacta	HYDIN full set, HYDIN reduced set
ggtttctgctccttgtaactccCTTCAGCTTCCCGATATCCGACGGTAGTGTNNNNNNNNcttctaaagggcggactt	HYDIN full set, HYDIN reduced set
agtcttccatatcattgtcctcCTTCAGCTTCCCGATATCCGACGGTAGTGTNNNNNNNNagaggagagtcagtccta	HYDIN full set, HYDIN reduced set
ggaagccttccttgactctcttgCTTCAGCTTCCCGATATCCGACGGTAGTGTNNNNNNNNcccttcattctcgcttc	HYDIN full set, HYDIN reduced set
gtggttttggtcctggctgcatCTTCAGCTTCCCGATATCCGACGGTAGTGTNNNNNNNNtggttttgcaaagctgac	HYDIN full set, HYDIN reduced set
cccatttggctctgcagacaCTTCAGCTTCCCGATATCCGACGGTAGTGTNNNNNNNNgatctataatctcccacaag	HYDIN full set, HYDIN reduced set
agggcttctctggtagatgaCTTCAGCTTCCCGATATCCGACGGTAGTGTNNNNNNNNatcttgaagacagaaataaa	HYDIN full set, HYDIN reduced set
caattcttttgggatttggttgaCTTCAGCTTCCCGATATCCGACGGTAGTGTNNNNNNNNgagtttcctgcccaggg	HYDIN full set, HYDIN reduced set
ggggtcctgggcatgtcaggCTTCAGCTTCCCGATATCCGACGGTAGTGTNNNNNNNNattctcaatgctccatattc	HYDIN full set, HYDIN reduced set
gttggtagtcaaatatccttcctCTTCAGCTTCCCGATATCCGACGGTAGTGTNNNNNNNNtggcagatgatgttggt	HYDIN full set, HYDIN reduced set
gtacaaaggcttcaacaatggtCTTCAGCTTCCCGATATCCGACGGTAGTGTNNNNNNNNtgtccaaactccaaaagt	HYDIN full set, HYDIN reduced set
ccagagtgagtgtggaattgggCTTCAGCTTCCCGATATCCGACGGTAGTGTNNNNNNNNggaaaatctcagggcacc	HYDIN full set, HYDIN reduced set
ccctttaactaatgaactcttctCTTCAGCTTCCCGATATCCGACGGTAGTGTNNNNNNNNcagtgggcacttgaggc	HYDIN full set, HYDIN reduced set
gctgtgtgaccttaagtacacgaCTTCAGCTTCCCGATATCCGACGGTAGTGTNNNNNNNNccagaacagaggcaact	HYDIN full set, HYDIN reduced set
atcaggtagggaactctgcttCTTCAGCTTCCCGATATCCGACGGTAGTGTNNNNNNNNgcatcagttagctagttct	HYDIN full set, HYDIN reduced set
gtttgctcttttctttttccttcCTTCAGCTTCCCGATATCCGACGGTAGTGTNNNNNNNNcacattccttggctcat	HYDIN full set, HYDIN reduced set
ccggagacaaggcctcacaaCTTCAGCTTCCCGATATCCGACGGTAGTGTNNNNNNNNtaagaaaaactcataccatt	HYDIN full set, HYDIN reduced set
aagcttttatcattcccccctcaCTTCAGCTTCCCGATATCCGACGGTAGTGTNNNNNNNNtggcacaaaggaaatgc	HYDIN full set, HYDIN reduced set
ggaaagggatagcaccctcaCTTCAGCTTCCCGATATCCGACGGTAGTGTNNNNNNNNcagacttaaaatatgtatgc	HYDIN full set, HYDIN reduced set
gtcctcaaacactgagattgcCTTCAGCTTCCCGATATCCGACGGTAGTGTNNNNNNNNacttaaacaatgcaacaat	HYDIN full set, HYDIN reduced set
gcatttggaatgacacccataCTTCAGCTTCCCGATATCCGACGGTAGTGTNNNNNNNNttctttcactatagcagat	HYDIN full set, HYDIN reduced set
aaatgtgtacggcaaaaggttCTTCAGCTTCCCGATATCCGACGGTAGTGTNNNNNNNNtagcattaaaatgcaccca	HYDIN full set, HYDIN reduced set
ccttaaagcccatgccaagtctCTTCAGCTTCCCGATATCCGACGGTAGTGTNNNNNNNNtccatgctgaccactctg	HYDIN full set, HYDIN reduced set
gttccaggccaagtgtggacatCTTCAGCTTCCCGATATCCGACGGTAGTGTNNNNNNNNcgaagatttacgtggtac	HYDIN full set, HYDIN reduced set
atcatgtctgttttgtccatcaCTTCAGCTTCCCGATATCCGACGGTAGTGTNNNNNNNNaacaaagctgctatttct	HYDIN full set, HYDIN reduced set
cccctcccacaaattttagtcctgCTTCAGCTTCCCGATATCCGACGGTAGTGTNNNNNNNNgcctggaggccctctt	HYDIN full set, HYDIN reduced set
ggactaagatgaaagtattgaaaaCTTCAGCTTCCCGATATCCGACGGTAGTGTNNNNNNNNgcacttgcctcaaagg	HYDIN full set, HYDIN reduced set
gcttttacctgaattggttattgCTTCAGCTTCCCGATATCCGACGGTAGTGTNNNNNNNNaagatagcatctcccag	HYDIN full set, HYDIN reduced set
gtccattcctttataggcagcCTTCAGCTTCCCGATATCCGACGGTAGTGTNNNNNNNNttttgccttcatactcact	HYDIN full set, HYDIN reduced set
gcacaggcttgggtcagggaCTTCAGCTTCCCGATATCCGACGGTAGTGTNNNNNNNNatatgtaggtggcaaaatta	HYDIN full set, HYDIN reduced set
gatagggagactatcctgcatcCTTCAGCTTCCCGATATCCGACGGTAGTGTNNNNNNNNgtaagcacagaagtggcc	HYDIN full set, HYDIN reduced set
catgagatttaacccacgtctCTTCAGCTTCCCGATATCCGACGGTAGTGTNNNNNNNNtctatgttgctacttttgc	HYDIN full set, HYDIN reduced set
gtgcactataactgttggctaCTTCAGCTTCCCGATATCCGACGGTAGTGTNNNNNNNNtgtttatgtttttacgtgc	HYDIN full set, HYDIN reduced set
gaaacaacacaaatgtccaactCTTCAGCTTCCCGATATCCGACGGTAGTGTNNNNNNNNacatcctgtatgtcctgg	HYDIN full set, HYDIN reduced set
atggaaaatcaaagggccaatCTTCAGCTTCCCGATATCCGACGGTAGTGTNNNNNNNNggaagattcaatgtcatcg	HYDIN full set, HYDIN reduced set
aacagtttatatgaaagcatggaCTTCAGCTTCCCGATATCCGACGGTAGTGTNNNNNNNNctagtccagtcctctct	HYDIN full set, HYDIN reduced set
aaacatcaccaaagtgcagagCTTCAGCTTCCCGATATCCGACGGTAGTGTNNNNNNNNaatgtccttgtgctggact	HYDIN full set, HYDIN reduced set
ggtcaagttttctgccctaacCTTCAGCTTCCCGATATCCGACGGTAGTGTNNNNNNNNagagcaatatttgaagaga	HYDIN full set, HYDIN reduced set
agctgcacataaggctaggaaataCTTCAGCTTCCCGATATCCGACGGTAGTGTNNNNNNNNgccagcagaaaggagg	HYDIN full set, HYDIN reduced set
gccttatgtgcagcttggttgtCTTCAGCTTCCCGATATCCGACGGTAGTGTNNNNNNNNtgcccagatttgctaagt	HYDIN full set, HYDIN reduced set
cattgaatcatgcttgctgttCTTCAGCTTCCCGATATCCGACGGTAGTGTNNNNNNNNccacatataaaacaagccc	HYDIN full set, HYDIN reduced set
acaatcaatagtgcaaactgaaCTTCAGCTTCCCGATATCCGACGGTAGTGTNNNNNNNNtgctagaaaagaaggtgt	HYDIN full set, HYDIN reduced set
caagctgcctctactggtttCTTCAGCTTCCCGATATCCGACGGTAGTGTNNNNNNNNtaaggtatagcttcaggaac	HYDIN full set, HYDIN reduced set
ggaaagctgttgggggaactCTTCAGCTTCCCGATATCCGACGGTAGTGTNNNNNNNNagttgtcttgtctccttata	HYDIN full set, HYDIN reduced set
ggcacattcttgtaaagatgctCTTCAGCTTCCCGATATCCGACGGTAGTGTNNNNNNNNaacatggggggtatggtt	HYDIN full set, HYDIN reduced set
attctgcctgtcacaaccccataCTTCAGCTTCCCGATATCCGACGGTAGTGTNNNNNNNNcagctgatttgggacct	HYDIN full set, HYDIN reduced set
acctaagtttgtcaggaggttCTTCAGCTTCCCGATATCCGACGGTAGTGTNNNNNNNNagaccaggattttggtgac	HYDIN full set, HYDIN reduced set
actcaaagagaaggggtcatttCTTCAGCTTCCCGATATCCGACGGTAGTGTNNNNNNNNaccattcataagccacgg	HYDIN full set, HYDIN reduced set
gtcactgggtggacagttctccCTTCAGCTTCCCGATATCCGACGGTAGTGTNNNNNNNNaaatagaatggcctctct	HYDIN full set, HYDIN reduced set
cagtgtcataagacaaagtctaCTTCAGCTTCCCGATATCCGACGGTAGTGTNNNNNNNNtggactactgaaaagtgg	HYDIN full set, HYDIN reduced set
actcccaaattggtggctgttttCTTCAGCTTCCCGATATCCGACGGTAGTGTNNNNNNNNtgtgctcctcctagcca	HYDIN full set, HYDIN reduced set
acatttttattttcttattgggccCTTCAGCTTCCCGATATCCGACGGTAGTGTNNNNNNNNtgactcggacaccagc	HYDIN full set, HYDIN reduced set
ggaaacagaatcaggggccacaCTTCAGCTTCCCGATATCCGACGGTAGTGTNNNNNNNNtgagctcaagtatttgcg	HYDIN full set, HYDIN reduced set
gccttttaaatcaatgaaacaagCTTCAGCTTCCCGATATCCGACGGTAGTGTNNNNNNNNtatctaggagcttggct	HYDIN full set, HYDIN reduced set
acatggttagagtggacagtgCTTCAGCTTCCCGATATCCGACGGTAGTGTNNNNNNNNtgatagttccacagatgtg	HYDIN full set, HYDIN reduced set
gttctttttcttcaggcctggcCTTCAGCTTCCCGATATCCGACGGTAGTGTNNNNNNNNaagcattgtactggccac	HYDIN full set, HYDIN reduced set
ggctgggaagaaatgtgggtCTTCAGCTTCCCGATATCCGACGGTAGTGTNNNNNNNNtattaatttttaagccccct	HYDIN full set, HYDIN reduced set
cacaaggcaatactatgaaattcCTTCAGCTTCCCGATATCCGACGGTAGTGTNNNNNNNNcacctctgcacttgcat	HYDIN full set, HYDIN reduced set
caaaacagaaaaaaaattcctgcCTTCAGCTTCCCGATATCCGACGGTAGTGTNNNNNNNNttctcccctcctgaggt	HYDIN full set, HYDIN reduced set
gcctatgaatcacctgggagttCTTCAGCTTCCCGATATCCGACGGTAGTGTNNNNNNNNggtttgctgactcatcac	HYDIN full set, HYDIN reduced set
atccatcgtcctgtacctgaCTTCAGCTTCCCGATATCCGACGGTAGTGTNNNNNNNNaggagagttagtaacttcag	HYDIN full set, HYDIN reduced set
ggggccgcaaaccattgtaatCTTCAGCTTCCCGATATCCGACGGTAGTGTNNNNNNNNttcattcccttttactgct	HYDIN full set, HYDIN reduced set
gggcactctcaggaacatctgCTTCAGCTTCCCGATATCCGACGGTAGTGTNNNNNNNNgggagagtcttttcattag	HYDIN full set, HYDIN reduced set
gggcaactccaaagggccaaCTTCAGCTTCCCGATATCCGACGGTAGTGTNNNNNNNNagaattgacccatttattta	HYDIN full set, HYDIN reduced set
gtaacatatttgcaggtggaaatCTTCAGCTTCCCGATATCCGACGGTAGTGTNNNNNNNNgctctgactccaaccct	HYDIN full set, HYDIN reduced set
ccctgtccagcagggctctgCTTCAGCTTCCCGATATCCGACGGTAGTGTNNNNNNNNctacagtggggaaaattaac	HYDIN full set, HYDIN reduced set
gtggagcttacagggcttctttCTTCAGCTTCCCGATATCCGACGGTAGTGTNNNNNNNNatttgaacaaggtgttcc	HYDIN full set, HYDIN reduced set
gccttactcagtgttactcaaagtCTTCAGCTTCCCGATATCCGACGGTAGTGTNNNNNNNNaagatgctcccaagca	HYDIN full set, HYDIN reduced set
atgcaggagagtcagtcagagaCTTCAGCTTCCCGATATCCGACGGTAGTGTNNNNNNNNttactcagaacctgtgac	HYDIN full set, HYDIN reduced set
agtaagcatggatatgtacaaagCTTCAGCTTCCCGATATCCGACGGTAGTGTNNNNNNNNagttgttcacccatcga	HYDIN full set, HYDIN reduced set
gaatgaagattggtgggtctttcCTTCAGCTTCCCGATATCCGACGGTAGTGTNNNNNNNNccagagatttaggctgc	HYDIN full set, HYDIN reduced set
gtctttgagtttccagactgaCTTCAGCTTCCCGATATCCGACGGTAGTGTNNNNNNNNttaagagataacaggcttt	HYDIN full set, HYDIN reduced set
gtcttccatgtggctgttgagCTTCAGCTTCCCGATATCCGACGGTAGTGTNNNNNNNNttactcaagttttgcttgt	HYDIN full set, HYDIN reduced set
ggagtttacagcccagttgcCTTCAGCTTCCCGATATCCGACGGTAGTGTNNNNNNNNaaatagatggaaaaactctg	HYDIN full set, HYDIN reduced set
gctgatggttatctctcttctggCTTCAGCTTCCCGATATCCGACGGTAGTGTNNNNNNNNtaggctctgtcagaggg	HYDIN full set, HYDIN reduced set
ggagtctgaagatagggcccCTTCAGCTTCCCGATATCCGACGGTAGTGTNNNNNNNNcttataatactggcttggta	HYDIN full set, HYDIN reduced set
gagcagggcagggtctagtctCTTCAGCTTCCCGATATCCGACGGTAGTGTNNNNNNNNgctcctcttgagccttaat	HYDIN full set, HYDIN reduced set
caccaaatttgggaaagttccatCTTCAGCTTCCCGATATCCGACGGTAGTGTNNNNNNNNtccctgaagcttagaga	HYDIN full set, HYDIN reduced set
aagtaggcactcagcagaatCTTCAGCTTCCCGATATCCGACGGTAGTGTNNNNNNNNacaaatacccttttttccaa	HYDIN full set, HYDIN reduced set
gggttgagctcagaattcttcCTTCAGCTTCCCGATATCCGACGGTAGTGTNNNNNNNNacttgaactgattctttga	HYDIN full set, HYDIN reduced set
gtcctggtgctcctggcgtgCTTCAGCTTCCCGATATCCGACGGTAGTGTNNNNNNNNtatacacgaaatcaccagta	HYDIN full set, HYDIN reduced set
ataaatggaaaatcgactttctcCTTCAGCTTCCCGATATCCGACGGTAGTGTNNNNNNNNccttgaatgacagcaga	HYDIN full set, HYDIN reduced set
gtgtgagtgttctgctgcactgCTTCAGCTTCCCGATATCCGACGGTAGTGTNNNNNNNNcatgcattgacaggactt	HYDIN full set, HYDIN reduced set
gtgtgtcactcaaaggcccataaCTTCAGCTTCCCGATATCCGACGGTAGTGTNNNNNNNNaaacctccagcaatctc	HYDIN full set, HYDIN reduced set
gtgcagcttcacactcccagCTTCAGCTTCCCGATATCCGACGGTAGTGTNNNNNNNNcttctaccttctttcttgca	HYDIN full set, HYDIN reduced set
gaggtcctcaggccccagagCTTCAGCTTCCCGATATCCGACGGTAGTGTNNNNNNNNattcaggataccaagagagg	HYDIN full set, HYDIN reduced set
agaatgaaaaatccttttaaggcCTTCAGCTTCCCGATATCCGACGGTAGTGTNNNNNNNNacatgttctcctccacc	HYDIN full set, HYDIN reduced set
gcaattttcatttgcttctgccCTTCAGCTTCCCGATATCCGACGGTAGTGTNNNNNNNNtttctactcatctttgcc	HYDIN full set, HYDIN reduced set
actgtttggagggctcaggagaCTTCAGCTTCCCGATATCCGACGGTAGTGTNNNNNNNNatgtctttatcagcaacg	HYDIN full set, HYDIN reduced set
gaagggagcccacttacaggtcCTTCAGCTTCCCGATATCCGACGGTAGTGTNNNNNNNNcagtggtccatggtgctg	HYDIN full set, HYDIN reduced set
gcaacaactgatgacaaaataaaaCTTCAGCTTCCCGATATCCGACGGTAGTGTNNNNNNNNgcttatgctcagccca	HYDIN full set, HYDIN reduced set
ccagggacatgtggagtaagcaCTTCAGCTTCCCGATATCCGACGGTAGTGTNNNNNNNNgacatgtgggcaggtcag	HYDIN full set, HYDIN reduced set
ccaccaagtatcttttaaacctaCTTCAGCTTCCCGATATCCGACGGTAGTGTNNNNNNNNggcaaggtcatcaagag	HYDIN full set, HYDIN reduced set
attgttccccaaaatcggcaCTTCAGCTTCCCGATATCCGACGGTAGTGTNNNNNNNNgttatcctttagtgtccttt	HYDIN full set, HYDIN reduced set
agtgcgtttgctatggcaggaCTTCAGCTTCCCGATATCCGACGGTAGTGTNNNNNNNNaatgtttgtctcctccaaa	HYDIN full set, HYDIN reduced set
caatgtagggcctgattacagagCTTCAGCTTCCCGATATCCGACGGTAGTGTNNNNNNNNcatgggcatccaatcag	HYDIN full set, HYDIN reduced set
atccagactcctctctgcctgCTTCAGCTTCCCGATATCCGACGGTAGTGTNNNNNNNNtctcatttaatcctcacaa	HYDIN full set, HYDIN reduced set
agcgtgcaggatagaaataagtCTTCAGCTTCCCGATATCCGACGGTAGTGTNNNNNNNNttacgggtaccttctatg	HYDIN full set, HYDIN reduced set
gcagagtggaaatcgggcacCTTCAGCTTCCCGATATCCGACGGTAGTGTNNNNNNNNaataaccattcgataaatgt	HYDIN full set, HYDIN reduced set
aaactcagtgaaaaggtaacccCTTCAGCTTCCCGATATCCGACGGTAGTGTNNNNNNNNtgaaagcaatttcaggct	HYDIN full set, HYDIN reduced set
gtgccaatatcagagcatcctCTTCAGCTTCCCGATATCCGACGGTAGTGTNNNNNNNNctgtttttacttaaaaggc	HYDIN full set, HYDIN reduced set
gtcctggctgacaacttgattccCTTCAGCTTCCCGATATCCGACGGTAGTGTNNNNNNNNgaggcccgcatagtgag	HYDIN full set, HYDIN reduced set
ccttactcctcctacttctcatCTTCAGCTTCCCGATATCCGACGGTAGTGTNNNNNNNNctgagacaggagaatagc	HYDIN full set
gaattaattgtaagccagcagaCTTCAGCTTCCCGATATCCGACGGTAGTGTNNNNNNNNtggtggtgtcatttacag	HYDIN full set
catgagatgacacagatgtggactCTTCAGCTTCCCGATATCCGACGGTAGTGTNNNNNNNNtcccaaggctgaaagc	HYDIN full set
catgcactacactcactggggCTTCAGCTTCCCGATATCCGACGGTAGTGTNNNNNNNNgttaccgactttccttcct	HYDIN full set
gctcaccccctcacctcttcagcCTTCAGCTTCCCGATATCCGACGGTAGTGTNNNNNNNNgtggtctggtgccccca	HYDIN full set
gagcatgaaaggatgcctcatCTTCAGCTTCCCGATATCCGACGGTAGTGTNNNNNNNNgtcctgttagcctgggaaa	HYDIN full set
gctttgggtctacccagtcttCTTCAGCTTCCCGATATCCGACGGTAGTGTNNNNNNNNttctgcctatactctttgc	HYDIN full set
ccttcaagcccatgtattagaaCTTCAGCTTCCCGATATCCGACGGTAGTGTNNNNNNNNtatgcttcatgtgtctgt	HYDIN full set
agttttgatgtgaaatacagcattCTTCAGCTTCCCGATATCCGACGGTAGTGTNNNNNNNNcccagctttgcaactg	HYDIN full set
gttacaatggcaacagaaaactaaCTTCAGCTTCCCGATATCCGACGGTAGTGTNNNNNNNNccctcaagcctccaga	HYDIN full set
gagggatagagaggtcacatcCTTCAGCTTCCCGATATCCGACGGTAGTGTNNNNNNNNgattcactggatgagccca	HYDIN full set
gtgcagcctgattcctaaaagCTTCAGCTTCCCGATATCCGACGGTAGTGTNNNNNNNNgtgctcctatgagaatcta	HYDIN full set
gcaaatcccacaccttcataaCTTCAGCTTCCCGATATCCGACGGTAGTGTNNNNNNNNgctgacttaatgactcatt	HYDIN full set
ccagttgagggcacatcctttCTTCAGCTTCCCGATATCCGACGGTAGTGTNNNNNNNNttatttttgtgcatgctca	HYDIN full set
caggtatggaccactacacccCTTCAGCTTCCCGATATCCGACGGTAGTGTNNNNNNNNtttttttttgagacatggt	HYDIN full set
gggcttgtttgccctcaggtacCTTCAGCTTCCCGATATCCGACGGTAGTGTNNNNNNNNgtagacatgctggcccag	HYDIN full set
agaaaacataaagccattatttcaCTTCAGCTTCCCGATATCCGACGGTAGTGTNNNNNNNNgccatcagcgttctca	HYDIN full set
gagaatttggagtcaaaagccCTTCAGCTTCCCGATATCCGACGGTAGTGTNNNNNNNNgagttagaatctctaagga	HYDIN full set
aaggcaaagtaacccttaccacCTTCAGCTTCCCGATATCCGACGGTAGTGTNNNNNNNNgtgtaaccaccagaactt	HYDIN full set
cccagactcaaagtcacctcttaCTTCAGCTTCCCGATATCCGACGGTAGTGTNNNNNNNNcagcactgcacctgctt	HYDIN full set
gacctctggagccaaccgaatCTTCAGCTTCCCGATATCCGACGGTAGTGTNNNNNNNNatctcctctcctttcactt	HYDIN full set
acaatgtctgcatcccaaattaCTTCAGCTTCCCGATATCCGACGGTAGTGTNNNNNNNNtgggtttcctatttagga	HYDIN full set
ccccataaggcagccttctctCTTCAGCTTCCCGATATCCGACGGTAGTGTNNNNNNNNgttgtgttcacccagtgag	HYDIN full set
gatgccctctctcctgtgaactCTTCAGCTTCCCGATATCCGACGGTAGTGTNNNNNNNNctcctgtagttcctctac	HYDIN full set
gtgggagagtccatgcaactggCTTCAGCTTCCCGATATCCGACGGTAGTGTNNNNNNNNctgtctgcagaactagaa	HYDIN full set
gagaacattctcatctgaccttCTTCAGCTTCCCGATATCCGACGGTAGTGTNNNNNNNNagtgtacactgtactcag	HYDIN full set
catgagagttctagttgcttcaCTTCAGCTTCCCGATATCCGACGGTAGTGTNNNNNNNNctagcttaagaaaagggg	HYDIN full set
gtgaagcaactagaactctcatgCTTCAGCTTCCCGATATCCGACGGTAGTGTNNNNNNNNtaagcacctgagaaggc	HYDIN full set
actataacccttccagaagtaaCTTCAGCTTCCCGATATCCGACGGTAGTGTNNNNNNNNtccatattccagaacaag	HYDIN full set
aaaaatttccttctatctctaggCTTCAGCTTCCCGATATCCGACGGTAGTGTNNNNNNNNgctgtgcattggaagta	HYDIN full set
agctataagcactctaaatcagCTTCAGCTTCCCGATATCCGACGGTAGTGTNNNNNNNNgggcttctgattagttct	HYDIN full set
caccacccctggctgaatgattaCTTCAGCTTCCCGATATCCGACGGTAGTGTNNNNNNNNacacgccatcacaccca	HYDIN full set
gctcaacctccttaattgctCTTCAGCTTCCCGATATCCGACGGTAGTGTNNNNNNNNtgcttaaacaaacttgattt	HYDIN full set
acttctgctacttcctattctaCTTCAGCTTCCCGATATCCGACGGTAGTGTNNNNNNNNaagggagttaaagaaacg	HYDIN full set
gttttctctttggtttaagccaaCTTCAGCTTCCCGATATCCGACGGTAGTGTNNNNNNNNctggtcttgaactcccg	HYDIN full set
gagggaaaattcagtaacttcaCTTCAGCTTCCCGATATCCGACGGTAGTGTNNNNNNNNttactctatgcctcatct	HYDIN full set
cctagattttgaagacaaaaccCTTCAGCTTCCCGATATCCGACGGTAGTGTNNNNNNNNttctaacttggttctggt	HYDIN full set
gattggcatcaatgtggaatttCTTCAGCTTCCCGATATCCGACGGTAGTGTNNNNNNNNgtctcaagctccttgacc	HYDIN full set
atcaaaatggcccaacatgcCTTCAGCTTCCCGATATCCGACGGTAGTGTNNNNNNNNaaaccacttatgcctaaaat	HYDIN full set
cccttgctctttctattatttctCTTCAGCTTCCCGATATCCGACGGTAGTGTNNNNNNNNtcagccacagtggatgg	HYDIN full set
gcacgtcgtagactctttaccgCTTCAGCTTCCCGATATCCGACGGTAGTGTNNNNNNNNgaggaacaatggagagaa	HYDIN full set
actggtatcctttttccctctCTTCAGCTTCCCGATATCCGACGGTAGTGTNNNNNNNNttcaaggacaagaattcac	HYDIN full set
gggcaaacttgtctgtacttgCTTCAGCTTCCCGATATCCGACGGTAGTGTNNNNNNNNtgctttcttgacccctgat	HYDIN full set
ggcgttattctcttgatgtctcCTTCAGCTTCCCGATATCCGACGGTAGTGTNNNNNNNNagcagaatgttctttggt	HYDIN full set
gcattattgaagcgatcttagagcCTTCAGCTTCCCGATATCCGACGGTAGTGTNNNNNNNNtggtattcctggggct	HYDIN full set
cctccccgtgggaagaagttCTTCAGCTTCCCGATATCCGACGGTAGTGTNNNNNNNNattcgtttccagcagtttac	HYDIN full set
cagagacttggcatgggctttCTTCAGCTTCCCGATATCCGACGGTAGTGTNNNNNNNNtgcagagaaattaatctct	HYDIN full set
catttgtaacattgatcacagagCTTCAGCTTCCCGATATCCGACGGTAGTGTNNNNNNNNgcctaccacctgtgtca	HYDIN full set
cccatgtccacacttggcctCTTCAGCTTCCCGATATCCGACGGTAGTGTNNNNNNNNgagtaatagtccctcatctt	HYDIN full set
agggctggcctgctgttatgCTTCAGCTTCCCGATATCCGACGGTAGTGTNNNNNNNNtgaagatgagggactattac	HYDIN full set
gttttaaggtgaaaaacaaagtggCTTCAGCTTCCCGATATCCGACGGTAGTGTNNNNNNNNttgaatcccctggtgc	HYDIN full set
acagatcacagaattagtatgcaCTTCAGCTTCCCGATATCCGACGGTAGTGTNNNNNNNNgcactagagccttgatt	HYDIN full set
gaccaccccagggtggtggcCTTCAGCTTCCCGATATCCGACGGTAGTGTNNNNNNNNatgagtattgaataggaaag	HYDIN full set
gcactcttcaaaaaactcatcagtCTTCAGCTTCCCGATATCCGACGGTAGTGTNNNNNNNNctcaccaggggctcca	HYDIN full set
gtttcttcaggtggactcttcCTTCAGCTTCCCGATATCCGACGGTAGTGTNNNNNNNNaaatgagaagaactgcata	HYDIN full set
gccattgacttatgcaggctcCTTCAGCTTCCCGATATCCGACGGTAGTGTNNNNNNNNaaaaaaaacagcaatagga	HYDIN full set
ggatgtctccaagggaaaagctCTTCAGCTTCCCGATATCCGACGGTAGTGTNNNNNNNNccaggttcttctctcaag	HYDIN full set
ggttcatgcggtccaagactCTTCAGCTTCCCGATATCCGACGGTAGTGTNNNNNNNNgaaaataggtcaagcccaga	HYDIN full set
ccaatgagcttctccttatgtttcCTTCAGCTTCCCGATATCCGACGGTAGTGTNNNNNNNNccaggctgatgactgc	HYDIN full set
gcgatctgaactgaagattggagCTTCAGCTTCCCGATATCCGACGGTAGTGTNNNNNNNNacagacttcttggcaca	HYDIN full set
ggaaacattctctgtctccttttCTTCAGCTTCCCGATATCCGACGGTAGTGTNNNNNNNNgaccacaacatggcagt	HYDIN full set
gtctctggtcttgacctatttaCTTCAGCTTCCCGATATCCGACGGTAGTGTNNNNNNNNgggaagagacttggacca	HYDIN full set
gttggagaatgtttccaattggCTTCAGCTTCCCGATATCCGACGGTAGTGTNNNNNNNNctaacccattgtatgtgg	HYDIN full set
gtcaaataagcttaagaaatactgCTTCAGCTTCCCGATATCCGACGGTAGTGTNNNNNNNNagggaaggagctacct	HYDIN full set
ccactggggtccatgttctgtCTTCAGCTTCCCGATATCCGACGGTAGTGTNNNNNNNNgttccttgcaaagagggag	HYDIN full set
gctgttccaggtcagcagcaCTTCAGCTTCCCGATATCCGACGGTAGTGTNNNNNNNNgagaaacacaaatgaaattc	HYDIN full set
caaatggcttgtttaagcttataCTTCAGCTTCCCGATATCCGACGGTAGTGTNNNNNNNNctccctgacctcaagaa	HYDIN full set
aggtctggaaagaaataagaaaCTTCAGCTTCCCGATATCCGACGGTAGTGTNNNNNNNNagaaaagggtgatgaaga	HYDIN full set
gggtcattactccctttctccCTTCAGCTTCCCGATATCCGACGGTAGTGTNNNNNNNNcaccttctgccatgattat	HYDIN full set
aagaactgccaagttgaagttCTTCAGCTTCCCGATATCCGACGGTAGTGTNNNNNNNNtgtttctgtcaagtttttc	HYDIN full set
catcttagttatcactgacagaaCTTCAGCTTCCCGATATCCGACGGTAGTGTNNNNNNNNcacaactgctcgtctag	HYDIN full set
accttcaccacaccaggataCTTCAGCTTCCCGATATCCGACGGTAGTGTNNNNNNNNgatagctgaaaatatttgtt	HYDIN full set
aaagaattgtcaaaatggccttcaCTTCAGCTTCCCGATATCCGACGGTAGTGTNNNNNNNNtccgcgtcccccattc	HYDIN full set
cacagaaggatgctttcaatgtCTTCAGCTTCCCGATATCCGACGGTAGTGTNNNNNNNNcactgagcccgagagata	HYDIN full set
gccagttgagtctagccatgaCTTCAGCTTCCCGATATCCGACGGTAGTGTNNNNNNNNagagtattaacccaccaaa	HYDIN full set
aagtcctaagcactttgatgtaCTTCAGCTTCCCGATATCCGACGGTAGTGTNNNNNNNNctgtgtagtcagtagcag	HYDIN full set
gtgtctatataaatacagcccagCTTCAGCTTCCCGATATCCGACGGTAGTGTNNNNNNNNtcactgtctgcccaatg	HYDIN full set
gaaacgtggtgcctccaccaaCTTCAGCTTCCCGATATCCGACGGTAGTGTNNNNNNNNgaatgaaggaggcacaagg	HYDIN full set
gactgtctggagctggagccCTTCAGCTTCCCGATATCCGACGGTAGTGTNNNNNNNNaattggctctagatttttat	HYDIN full set
aatctataaacagtcccgccaCTTCAGCTTCCCGATATCCGACGGTAGTGTNNNNNNNNtgatcgatgttatttttgt	HYDIN full set
gtactgggaacacattgggcaCTTCAGCTTCCCGATATCCGACGGTAGTGTNNNNNNNNtgggctgtatttttataga	HYDIN full set
atgaatctggagacattgtgctCTTCAGCTTCCCGATATCCGACGGTAGTGTNNNNNNNNtcacaatggccaagctgt	HYDIN full set
gtatgatatgttgggtacttgctCTTCAGCTTCCCGATATCCGACGGTAGTGTNNNNNNNNggtggttaccaggcatc	HYDIN full set
gtcaccatgcactacattaggCTTCAGCTTCCCGATATCCGACGGTAGTGTNNNNNNNNgattactgcagtcaaggaa	HYDIN full set
ccctctcacttcttcctataacaCTTCAGCTTCCCGATATCCGACGGTAGTGTNNNNNNNNcaggcacccagagcatg	HYDIN full set
cacagatcagcacgactggggCTTCAGCTTCCCGATATCCGACGGTAGTGTNNNNNNNNtcaaactttaaagtgcttt	HYDIN full set
gattcagttacctccacatagtcCTTCAGCTTCCCGATATCCGACGGTAGTGTNNNNNNNNcaccttcttcacaaggc	HYDIN full set
caggacttctcaatggacctaCTTCAGCTTCCCGATATCCGACGGTAGTGTNNNNNNNNtaatccaggctcatcttat	HYDIN full set
caggctggtcattttattttgtCTTCAGCTTCCCGATATCCGACGGTAGTGTNNNNNNNNctatgtttcccaggacca	HYDIN full set
ggaaacctttctgcattttaaaaCTTCAGCTTCCCGATATCCGACGGTAGTGTNNNNNNNNttccaggttgaaggaga	HYDIN full set
cactgcagagccaaataggttCTTCAGCTTCCCGATATCCGACGGTAGTGTNNNNNNNNttggtgcctataactaggt	HYDIN full set
aatcttgttctttgacaacaaatgCTTCAGCTTCCCGATATCCGACGGTAGTGTNNNNNNNNtggctgcggagagcta	HYDIN full set
gtgaagcactgaactttagcaCTTCAGCTTCCCGATATCCGACGGTAGTGTNNNNNNNNctgtcttgaacaggttcaa	HYDIN full set
atctgtacaacaaaaacaaaactgCTTCAGCTTCCCGATATCCGACGGTAGTGTNNNNNNNNtgagaacacacggaca	HYDIN full set
attccgtctttgctattgtgactaCTTCAGCTTCCCGATATCCGACGGTAGTGTNNNNNNNNgcctccagcttcatcc	HYDIN full set
cctacctactactctagctttcCTTCAGCTTCCCGATATCCGACGGTAGTGTNNNNNNNNatggaaaggcttttcatg	HYDIN full set
gtctactttcctacctgcaggCTTCAGCTTCCCGATATCCGACGGTAGTGTNNNNNNNNtgaacatgttttcaggtac	HYDIN full set
aaagggtgaatgttgccttataCTTCAGCTTCCCGATATCCGACGGTAGTGTNNNNNNNNggaaagatggctacatag	HYDIN full set
atttgtttttccttcggcatgCTTCAGCTTCCCGATATCCGACGGTAGTGTNNNNNNNNtatttgtgcatctattctg	HYDIN full set
acatttacgaaggtcaactgtatCTTCAGCTTCCCGATATCCGACGGTAGTGTNNNNNNNNccaggagttcaaggctg	HYDIN full set
caattgttcctcctaccttgtcctCTTCAGCTTCCCGATATCCGACGGTAGTGTNNNNNNNNcctcttgcctcagcct	HYDIN full set
accaggaaatgcaaaccatggCTTCAGCTTCCCGATATCCGACGGTAGTGTNNNNNNNNtaaaacatagagcagtcct	HYDIN full set
acacctaggaaagcaaggcaCTTCAGCTTCCCGATATCCGACGGTAGTGTNNNNNNNNtggaattagcacaaccattc	HYDIN full set
ccttacttatctttttggcctcCTTCAGCTTCCCGATATCCGACGGTAGTGTNNNNNNNNagctgaacttcagtctct	HYDIN full set
gccggagggagttatcttctCTTCAGCTTCCCGATATCCGACGGTAGTGTNNNNNNNNttcttgggagagttgagaaa	HYDIN full set
accagccagggacttgggagaCTTCAGCTTCCCGATATCCGACGGTAGTGTNNNNNNNNtaaaaactggtggaaacct	HYDIN full set
agatctcagctctttgggaaacCTTCAGCTTCCCGATATCCGACGGTAGTGTNNNNNNNNcaagtgcattatcacgac	HYDIN full set
actgtgatcacctgaaataccaCTTCAGCTTCCCGATATCCGACGGTAGTGTNNNNNNNNagactaacaacagtcaca	HYDIN full set
attgcagttccctcggtgcaCTTCAGCTTCCCGATATCCGACGGTAGTGTNNNNNNNNgtaaagaatgtcttttgttt	HYDIN full set
attcggaggggcagacggattCTTCAGCTTCCCGATATCCGACGGTAGTGTNNNNNNNNagtactgtttgaagtatca	HYDIN full set
gccaacatgccctggtaattttCTTCAGCTTCCCGATATCCGACGGTAGTGTNNNNNNNNagacagagtctcactctg	HYDIN full set
acagtaaaagaggaagtgcattcaCTTCAGCTTCCCGATATCCGACGGTAGTGTNNNNNNNNcatgcttggccacccc	HYDIN full set
cccacaaaaattagttgggtgtggCTTCAGCTTCCCGATATCCGACGGTAGTGTNNNNNNNNgactacgtgtggtggc	HYDIN full set
caatgaagggtgaagcctggCTTCAGCTTCCCGATATCCGACGGTAGTGTNNNNNNNNcacagagaaactaagtagat	HYDIN full set
gaggaagagagtaattctagtgggCTTCAGCTTCCCGATATCCGACGGTAGTGTNNNNNNNNggaacgcggaagctga	HYDIN full set
cctggcttccaaagacaccacCTTCAGCTTCCCGATATCCGACGGTAGTGTNNNNNNNNtgcatgtaaagagctcatg	HYDIN full set
cagattctactggatggatgaCTTCAGCTTCCCGATATCCGACGGTAGTGTNNNNNNNNgtgagaattacctaaacct	HYDIN full set
ccctttgttgctgttaaacagCTTCAGCTTCCCGATATCCGACGGTAGTGTNNNNNNNNtttcatgttaaagaggaga	HYDIN full set
cagtcccaaggaaggcatcattCTTCAGCTTCCCGATATCCGACGGTAGTGTNNNNNNNNggtcagaggcccattgac	HYDIN full set
atcctgtcttggatgctgatgaCTTCAGCTTCCCGATATCCGACGGTAGTGTNNNNNNNNagaagagttcctggtcaa	HYDIN full set
caagctgaggtctcccttggCTTCAGCTTCCCGATATCCGACGGTAGTGTNNNNNNNNctcactattatgtctccaag	HYDIN full set
gtgattgcagggttatttttttctCTTCAGCTTCCCGATATCCGACGGTAGTGTNNNNNNNNaggcacacacgttcac	HYDIN full set
gcagcaaagataaaacctttaagCTTCAGCTTCCCGATATCCGACGGTAGTGTNNNNNNNNcatgagggcctttgata	HYDIN full set
caaccttgcttgaaggaggtCTTCAGCTTCCCGATATCCGACGGTAGTGTNNNNNNNNttagggaatagtttaaagaa	HYDIN full set
agatgtgtgtttataattgccaCTTCAGCTTCCCGATATCCGACGGTAGTGTNNNNNNNNttgtgatcttctgcttag	HYDIN full set
gatctcccaggaatctgctcaCTTCAGCTTCCCGATATCCGACGGTAGTGTNNNNNNNNtttcctgggtgaatttttt	HYDIN full set
atgctaaagaaagtaggaaagaaCTTCAGCTTCCCGATATCCGACGGTAGTGTNNNNNNNNtcagccaggaattggga	HYDIN full set
gctctgaaggtaaacaagataacCTTCAGCTTCCCGATATCCGACGGTAGTGTNNNNNNNNtttgctgtggccattcc	HYDIN full set
caaagccaggttgagttctcagaCTTCAGCTTCCCGATATCCGACGGTAGTGTNNNNNNNNgttggcagggctgtgtt	HYDIN full set
atgacatgatggtctatcacagCTTCAGCTTCCCGATATCCGACGGTAGTGTNNNNNNNNggaatacaaggtggggga	HYDIN full set
atcagctgagtgtagtggtacgtCTTCAGCTTCCCGATATCCGACGGTAGTGTNNNNNNNNaggcatagtggctcaca	HYDIN full set
gcacccccaggccagtgcctcCTTCAGCTTCCCGATATCCGACGGTAGTGTNNNNNNNNctctagggagaatggagtc	HYDIN full set
gatacatggcacccttcctcCTTCAGCTTCCCGATATCCGACGGTAGTGTNNNNNNNNacagaatattctcatacctg	HYDIN full set
gttttgaggatgaataagagccCTTCAGCTTCCCGATATCCGACGGTAGTGTNNNNNNNNatggaagatggttaaggg	HYDIN full set
cagctaagctaattaccaaaacCTTCAGCTTCCCGATATCCGACGGTAGTGTNNNNNNNNgtctcaggtttgggaaat	HYDIN full set
ggaaattaacacaaaattgccccCTTCAGCTTCCCGATATCCGACGGTAGTGTNNNNNNNNcctctccacatcctcca	HYDIN full set
gagaattgcttgctccggaggCTTCAGCTTCCCGATATCCGACGGTAGTGTNNNNNNNNcacctgaggtcaggagttc	HYDIN full set
cctgatgcaaaatccatatcttCTTCAGCTTCCCGATATCCGACGGTAGTGTNNNNNNNNatttctgggtaggtcatc	HYDIN full set
aacccactatttttcaggagatCTTCAGCTTCCCGATATCCGACGGTAGTGTNNNNNNNNaattgggtggtgattgtc	HYDIN full set
gatgctttatttgaacaactctgCTTCAGCTTCCCGATATCCGACGGTAGTGTNNNNNNNNttacaatccggttttgc	HYDIN full set
caattttgatacaccctgtgatgCTTCAGCTTCCCGATATCCGACGGTAGTGTNNNNNNNNtctgctcaagactgatg	HYDIN full set
aatgcaagtactttacagttgtaCTTCAGCTTCCCGATATCCGACGGTAGTGTNNNNNNNNttgcttgtcaagaagcc	HYDIN full set
ggaaactgtagatggcttagcCTTCAGCTTCCCGATATCCGACGGTAGTGTNNNNNNNNtcatggaaaaagaactgtg	HYDIN full set
acagtgcccggccactaaactCTTCAGCTTCCCGATATCCGACGGTAGTGTNNNNNNNNcgcccatccaatttttgta	HYDIN full set
cactaagctctgattttctttcttCTTCAGCTTCCCGATATCCGACGGTAGTGTNNNNNNNNgagccagccagagact	HYDIN full set
atccccatgacttacaaactgcCTTCAGCTTCCCGATATCCGACGGTAGTGTNNNNNNNNgaagcttagcagtttcta	HYDIN full set
ggtcttttgtagtccacatgctgCTTCAGCTTCCCGATATCCGACGGTAGTGTNNNNNNNNtgtgtgtgcaggaaggc	HYDIN full set
agacacaaatacattgggcaaagcCTTCAGCTTCCCGATATCCGACGGTAGTGTNNNNNNNNagctaagcagctgagc	HYDIN full set
gtctgaaggaaagataaacctaagCTTCAGCTTCCCGATATCCGACGGTAGTGTNNNNNNNNaggcgctgttagtgat	HYDIN full set
cctcaggatgaggaagctgaatCTTCAGCTTCCCGATATCCGACGGTAGTGTNNNNNNNNcaaacaacaacagcaaaa	HYDIN full set
gtcattgatttggaaagaaacagCTTCAGCTTCCCGATATCCGACGGTAGTGTNNNNNNNNagttgcagagggaatca	HYDIN full set
gaccctcaatctctcctagcaCTTCAGCTTCCCGATATCCGACGGTAGTGTNNNNNNNNctcttccagtacatacaat	HYDIN full set
gacaagttggtcttcgaaaaagCTTCAGCTTCCCGATATCCGACGGTAGTGTNNNNNNNNtggggagcaataccttgc	HYDIN full set
ccaccaaaggtgctttagaaacCTTCAGCTTCCCGATATCCGACGGTAGTGTNNNNNNNNcttcctgctaaaaccttt	HYDIN full set
acacagtcaacaaatggctgaCTTCAGCTTCCCGATATCCGACGGTAGTGTNNNNNNNNcccagatctggacactgat	HYDIN full set
gtgtatgtcttcctaagattcacCTTCAGCTTCCCGATATCCGACGGTAGTGTNNNNNNNNtaggtcacagtgggaac	HYDIN full set
aataggtcttgaaggaatactaagCTTCAGCTTCCCGATATCCGACGGTAGTGTNNNNNNNNtagggaaaggggctag	HYDIN full set
gagagccagcagtgacagccCTTCAGCTTCCCGATATCCGACGGTAGTGTNNNNNNNNcaaaatcacaaactttgcgg	HYDIN full set
caatggcaaagggtaggatagaCTTCAGCTTCCCGATATCCGACGGTAGTGTNNNNNNNNgagaaatgggactctgag	HYDIN full set
agtaccagcttttgaatttgcagaCTTCAGCTTCCCGATATCCGACGGTAGTGTNNNNNNNNagaggggagttgaagc	HYDIN full set
gactggtccaaagtgtcacagcCTTCAGCTTCCCGATATCCGACGGTAGTGTNNNNNNNNtcacagtgccagttctgg	HYDIN full set
ccatgccaaacagggccaatgCTTCAGCTTCCCGATATCCGACGGTAGTGTNNNNNNNNggactagaagcagaactcc	HYDIN full set
gaggtggactttgggcactgCTTCAGCTTCCCGATATCCGACGGTAGTGTNNNNNNNNtatgtgacactgacaaatgt	HYDIN full set
cctgtgaactaaccatgcatggCTTCAGCTTCCCGATATCCGACGGTAGTGTNNNNNNNNtggattgctagctgcatg	HYDIN full set
cagcagctatcaccttccttCTTCAGCTTCCCGATATCCGACGGTAGTGTNNNNNNNNatatgattggatttgcagat	HYDIN full set
ggggtcaggggaagttgtttctCTTCAGCTTCCCGATATCCGACGGTAGTGTNNNNNNNNgagacagaactagaagcc	HYDIN full set
gaatgaatgaacaactgtccagtCTTCAGCTTCCCGATATCCGACGGTAGTGTNNNNNNNNgcactggacagcaccat	HYDIN full set
ccttaggaaaaggaaaaggtccCTTCAGCTTCCCGATATCCGACGGTAGTGTNNNNNNNNccccaattcggccaaaag	HYDIN full set
atgtttatccttcaactcagccCTTCAGCTTCCCGATATCCGACGGTAGTGTNNNNNNNNaatcctagtgttttacgc	HYDIN full set
catcccttgagctaaggcatCTTCAGCTTCCCGATATCCGACGGTAGTGTNNNNNNNNgtacagttcagtaggggagc	HYDIN full set
caatggggaaaagattctctagCTTCAGCTTCCCGATATCCGACGGTAGTGTNNNNNNNNagctccatccatgttgct	HYDIN full set
gacatttagacctgctagtcttctCTTCAGCTTCCCGATATCCGACGGTAGTGTNNNNNNNNggaggaggagggagag	HYDIN full set
ggcacctctggtttgaaggaCTTCAGCTTCCCGATATCCGACGGTAGTGTNNNNNNNNtgattagtacaaggaagaat	HYDIN full set
catctgaattcctgtttcctggaCTTCAGCTTCCCGATATCCGACGGTAGTGTNNNNNNNNcccagtggctgagggtc	HYDIN full set
cacttacaagttgtggcaattaCTTCAGCTTCCCGATATCCGACGGTAGTGTNNNNNNNNccgtgctcctttcaccat	HYDIN full set
acttcattttatgcagaggggtgCTTCAGCTTCCCGATATCCGACGGTAGTGTNNNNNNNNtgaaaggagcacggttt	HYDIN full set
catctgtggagggaaatgatgagCTTCAGCTTCCCGATATCCGACGGTAGTGTNNNNNNNNatgactccagggccttt	HYDIN full set
aacacatacccactccccttCTTCAGCTTCCCGATATCCGACGGTAGTGTNNNNNNNNtttgtttctgatgggtttta	HYDIN full set
cagcacgtgctaggcatgaatCTTCAGCTTCCCGATATCCGACGGTAGTGTNNNNNNNNagaagctgagtgatggctg	HYDIN full set
gatgttgccaaattactctccaCTTCAGCTTCCCGATATCCGACGGTAGTGTNNNNNNNNatgctgcagtgaacagaa	HYDIN full set
aacaaagaaagaaagagaaagaagCTTCAGCTTCCCGATATCCGACGGTAGTGTNNNNNNNNggctgaggtgggagga	HYDIN full set
ccatttatctatctcagtgtcacCTTCAGCTTCCCGATATCCGACGGTAGTGTNNNNNNNNaagaaagccattcgtcc	HYDIN full set
gtatttctgtgcttttttgtggttCTTCAGCTTCCCGATATCCGACGGTAGTGTNNNNNNNNtgccagggattagtgg	HYDIN full set
gcactgtggggtgactggttCTTCAGCTTCCCGATATCCGACGGTAGTGTNNNNNNNNgatcatagaagtagagagta	HYDIN full set
accccacctgagacctttttcaCTTCAGCTTCCCGATATCCGACGGTAGTGTNNNNNNNNagccatctgaagtgaccc	HYDIN full set
atgctggtaatggggaagaaaCTTCAGCTTCCCGATATCCGACGGTAGTGTNNNNNNNNtgattttgtactggcttaa	HYDIN full set
gagaaaacgaaacagaggtagaCTTCAGCTTCCCGATATCCGACGGTAGTGTNNNNNNNNacttattgttgcatgcaa	HYDIN full set
ccctcccggatgcatcccaatCTTCAGCTTCCCGATATCCGACGGTAGTGTNNNNNNNNtcctcacttttgatggtac	HYDIN full set
agggttcaaggcctttctatCTTCAGCTTCCCGATATCCGACGGTAGTGTNNNNNNNNtgaattagatatacttgcct	HYDIN full set
agggaaatagtttggaatgacaCTTCAGCTTCCCGATATCCGACGGTAGTGTNNNNNNNNaaaagcagtcctaaatgc	HYDIN full set
actagaacagaccctcaattcaCTTCAGCTTCCCGATATCCGACGGTAGTGTNNNNNNNNatgtccagggagataaaa	HYDIN full set
gatgcccaactaacagtttatttCTTCAGCTTCCCGATATCCGACGGTAGTGTNNNNNNNNgagagggagagggagag	HYDIN full set
aggtgggaggattatttcagcCTTCAGCTTCCCGATATCCGACGGTAGTGTNNNNNNNNtgtttttggtttctttctt	HYDIN full set
aactcctgaacaaactgcctCTTCAGCTTCCCGATATCCGACGGTAGTGTNNNNNNNNgcagcatatttgatgaacct	HYDIN full set
acagaaacactagaggaaaaaaaCTTCAGCTTCCCGATATCCGACGGTAGTGTNNNNNNNNgtcgaggcacaccataa	HYDIN full set
gcaaacactaaactcagctgagCTTCAGCTTCCCGATATCCGACGGTAGTGTNNNNNNNNgcttttttcttgcccact	HYDIN full set
gtactctactgctacttcttaagtCTTCAGCTTCCCGATATCCGACGGTAGTGTNNNNNNNNtaaaaagcagcagccc	HYDIN full set
gctgagtaagggacacactcccCTTCAGCTTCCCGATATCCGACGGTAGTGTNNNNNNNNgcagcaggtcccagtaag	HYDIN full set
ccttaaatttgttcatgtgacctCTTCAGCTTCCCGATATCCGACGGTAGTGTNNNNNNNNtcagagaagaagctggc	HYDIN full set
cctctgccccccgtccctatcaCTTCAGCTTCCCGATATCCGACGGTAGTGTNNNNNNNNcatgggtggttaagggaa	HYDIN full set
cctgctggtaccctccccagCTTCAGCTTCCCGATATCCGACGGTAGTGTNNNNNNNNtgttaaatgttaacttgaag	HYDIN full set
cacttctgccttttgtggcaCTTCAGCTTCCCGATATCCGACGGTAGTGTNNNNNNNNagattcttgcagatttcaac	HYDIN full set
atcaccagtggtcacggaattCTTCAGCTTCCCGATATCCGACGGTAGTGTNNNNNNNNaacctataaagctctggct	HYDIN full set
gagtcgtttgagcagctcgtCTTCAGCTTCCCGATATCCGACGGTAGTGTNNNNNNNNgcaagagaaacctaatacag	HYDIN full set
gccttaagccgctatatttgtgatCTTCAGCTTCCCGATATCCGACGGTAGTGTNNNNNNNNccaagactcccgaaag	HYDIN full set
gatgagaaacctgagaccaggCTTCAGCTTCCCGATATCCGACGGTAGTGTNNNNNNNNatgatgacgatagctttcg	HYDIN full set
ggtggttgacttttagggctCTTCAGCTTCCCGATATCCGACGGTAGTGTNNNNNNNNaaaaccagacagcaaaatat	HYDIN full set
gaaaacataaatcaatgccattttCTTCAGCTTCCCGATATCCGACGGTAGTGTNNNNNNNNggggcagctagagaga	HYDIN full set
gtgaaccaacaaggaaactttggcCTTCAGCTTCCCGATATCCGACGGTAGTGTNNNNNNNNgcctgcagttcccaaa	HYDIN full set
aaccaagagttaaatatgtcagaaCTTCAGCTTCCCGATATCCGACGGTAGTGTNNNNNNNNtggccagtggaagtga	HYDIN full set
ccagctggccagtaagagaagaCTTCAGCTTCCCGATATCCGACGGTAGTGTNNNNNNNNgggcccacatgaattcca	HYDIN full set
gtctggttactcaagcatgagCTTCAGCTTCCCGATATCCGACGGTAGTGTNNNNNNNNaagcttctgttgtataaag	HYDIN full set
atatacttcttctagcaaaaggaCTTCAGCTTCCCGATATCCGACGGTAGTGTNNNNNNNNagaagaagccctccaaa	HYDIN full set
agctccctgagtttggtaccCTTCAGCTTCCCGATATCCGACGGTAGTGTNNNNNNNNgagatgtggagagtatttag	HYDIN full set
ccccattttgattgctttgtcaCTTCAGCTTCCCGATATCCGACGGTAGTGTNNNNNNNNgcatgctgggtttaatac	HYDIN full set
acctcattcaaaaggatgttttCTTCAGCTTCCCGATATCCGACGGTAGTGTNNNNNNNNgtgtccatgtgttctcat	HYDIN full set
aatctaaagaacaagagcaaaggCTTCAGCTTCCCGATATCCGACGGTAGTGTNNNNNNNNctgaggtccaggtgttg	HYDIN full set
gtcaaagccctctacacttcaCTTCAGCTTCCCGATATCCGACGGTAGTGTNNNNNNNNcagttgaacatcagtttct	HYDIN full set
catatgctgagcatcacctctactCTTCAGCTTCCCGATATCCGACGGTAGTGTNNNNNNNNctgttcaggcttccgg	HYDIN full set
gtcttcttgttgctgacatacaCTTCAGCTTCCCGATATCCGACGGTAGTGTNNNNNNNNtacggttgagagtctaaa	HYDIN full set
gactcccatagtaccgacaactCTTCAGCTTCCCGATATCCGACGGTAGTGTNNNNNNNNttagccaggatggtctcg	HYDIN full set
actgctaggattataggcgtgggCTTCAGCTTCCCGATATCCGACGGTAGTGTNNNNNNNNctgggactacacgcacc	HYDIN full set
gtggggattcttgattcctcagCTTCAGCTTCCCGATATCCGACGGTAGTGTNNNNNNNNgaggttgaggctacagtg	HYDIN full set
ggttgaattgcatgcttttagaCTTCAGCTTCCCGATATCCGACGGTAGTGTNNNNNNNNggagatgtgactgacatt	HYDIN full set
ccgcttctaattgcatatttttCTTCAGCTTCCCGATATCCGACGGTAGTGTNNNNNNNNtcacactacaagggaaag	HYDIN full set
caatcccggtggtgttctggCTTCAGCTTCCCGATATCCGACGGTAGTGTNNNNNNNNtttttttttagcaaatagcc	HYDIN full set
gggacattccactcagtcactaCTTCAGCTTCCCGATATCCGACGGTAGTGTNNNNNNNNcattagtctgagatgggt	HYDIN full set
gcctgctggggaagacttacgCTTCAGCTTCCCGATATCCGACGGTAGTGTNNNNNNNNtaattttctcagcacagct	HYDIN full set
aaaacacccagtttttagccaaaCTTCAGCTTCCCGATATCCGACGGTAGTGTNNNNNNNNgcatccgttgctttcgg	HYDIN full set
gtgggtcacctgtggtcgggCTTCAGCTTCCCGATATCCGACGGTAGTGTNNNNNNNNtaggctttttgagtccaaag	HYDIN full set
gaatgtgtactggcctctgaCTTCAGCTTCCCGATATCCGACGGTAGTGTNNNNNNNNtgactaaaatgcatattcag	HYDIN full set
gcacacgaggaaactgagataCTTCAGCTTCCCGATATCCGACGGTAGTGTNNNNNNNNtctaccactgattgattag	HYDIN full set
gaagggctcgagttaggaaaggCTTCAGCTTCCCGATATCCGACGGTAGTGTNNNNNNNNttgttcgtccatgtggtc	HYDIN full set
cattctctgtccaaggtggcctCTTCAGCTTCCCGATATCCGACGGTAGTGTNNNNNNNNtcagtgaatctgaccatg	HYDIN full set
acattccattcagtggccagcatCTTCAGCTTCCCGATATCCGACGGTAGTGTNNNNNNNNactgtggggcagtgact	HYDIN full set
gcttggtcttcccagcaggcCTTCAGCTTCCCGATATCCGACGGTAGTGTNNNNNNNNgaacattcttctgcaaacct	HYDIN full set
ggcttggcttaatagatgagtCTTCAGCTTCCCGATATCCGACGGTAGTGTNNNNNNNNggggcttaaaacctagatg	HYDIN full set
gtgcactcccagggtgactttCTTCAGCTTCCCGATATCCGACGGTAGTGTNNNNNNNNttgatatgactctgtcttc	HYDIN full set
gaaccctctttctagggaatacCTTCAGCTTCCCGATATCCGACGGTAGTGTNNNNNNNNaggcaaatgaaaacaagg	HYDIN full set
atttttctcattctgatgttggggCTTCAGCTTCCCGATATCCGACGGTAGTGTNNNNNNNNcacccgcctcagcctc	HYDIN full set
gtggcactgagtcgagatcacaCTTCAGCTTCCCGATATCCGACGGTAGTGTNNNNNNNNcctggccaacatggtgaa	HYDIN full set
ggtaaatacagtaagcttttagcCTTCAGCTTCCCGATATCCGACGGTAGTGTNNNNNNNNccagatgttgacagcaa	HYDIN full set
cagacagcttgccagaacagCTTCAGCTTCCCGATATCCGACGGTAGTGTNNNNNNNNtctgatttaccactcatttt	HYDIN full set
attactcattctcaggcagttcttCTTCAGCTTCCCGATATCCGACGGTAGTGTNNNNNNNNtgctgtctctcctgct	HYDIN full set
gtcattacatattgcagaatttccCTTCAGCTTCCCGATATCCGACGGTAGTGTNNNNNNNNccctcagcatgtgggg	HYDIN full set
aaaattcaacctatggaaagggCTTCAGCTTCCCGATATCCGACGGTAGTGTNNNNNNNNgtcctactcagtctgtgc	HYDIN full set
ggaaaaatcagccaacccgaccCTTCAGCTTCCCGATATCCGACGGTAGTGTNNNNNNNNgatgacctagcgaagcac	HYDIN full set
gcttagggtcaggttttcaatgCTTCAGCTTCCCGATATCCGACGGTAGTGTNNNNNNNNagctgagagacagagaac	HYDIN full set
gatcggagtgtaaaaggacatgCTTCAGCTTCCCGATATCCGACGGTAGTGTNNNNNNNNcatgatgagtgcatcacc	HYDIN full set
cgggcatgtgaccaggtcaacCTTCAGCTTCCCGATATCCGACGGTAGTGTNNNNNNNNaacatcatggtagaagcgt	HYDIN full set
aattaacgctctttcttggaggCTTCAGCTTCCCGATATCCGACGGTAGTGTNNNNNNNNaccatgatgttggcggag	HYDIN full set
cctcttgtcccctcaacaactCTTCAGCTTCCCGATATCCGACGGTAGTGTNNNNNNNNttgtaatcaagaaggtgac	HYDIN full set
ccctgcgttcctctccagatttCTTCAGCTTCCCGATATCCGACGGTAGTGTNNNNNNNNgcaccacagctcctactc	HYDIN full set
cccatctccttggtgattcacatcCTTCAGCTTCCCGATATCCGACGGTAGTGTNNNNNNNNagctcctccccagccc	HYDIN full set
gtaggcaattctcactcatctaCTTCAGCTTCCCGATATCCGACGGTAGTGTNNNNNNNNcagaagtgtaagagaggg	HYDIN full set
ccccctcccacatctgcatgCTTCAGCTTCCCGATATCCGACGGTAGTGTNNNNNNNNaagaaagaagtaaaatggac	HYDIN full set
ggctggcgctcatcatagaaCTTCAGCTTCCCGATATCCGACGGTAGTGTNNNNNNNNaaaaaatctacttttgaagc	HYDIN full set
acttcgggagactgaggtaggaCTTCAGCTTCCCGATATCCGACGGTAGTGTNNNNNNNNcacagcgcttggattcta	HYDIN full set
ggtccatctgtggttgtctaaggaCTTCAGCTTCCCGATATCCGACGGTAGTGTNNNNNNNNgccctggcccccttaa	HYDIN full set
catataagggcacctgtggttaCTTCAGCTTCCCGATATCCGACGGTAGTGTNNNNNNNNtgctgaattccagagctt	HYDIN full set
gaccatatcattagaagctttggCTTCAGCTTCCCGATATCCGACGGTAGTGTNNNNNNNNaggttccagggattcaa	HYDIN full set
gtaactcactggcactggttgaCTTCAGCTTCCCGATATCCGACGGTAGTGTNNNNNNNNtgccatattacctccatt	HYDIN full set
catattctttgtggtctggaaagCTTCAGCTTCCCGATATCCGACGGTAGTGTNNNNNNNNtggtgggtactcaatca	HYDIN full set
caccatgagtactatgcagccCTTCAGCTTCCCGATATCCGACGGTAGTGTNNNNNNNNattctaccaaaaagacaca	HYDIN full set
cagccattgtgaaagcagtttCTTCAGCTTCCCGATATCCGACGGTAGTGTNNNNNNNNtgcaaatcaaaaccacaat	HYDIN full set
gataatgtctcataccagtcagaaCTTCAGCTTCCCGATATCCGACGGTAGTGTNNNNNNNNgggctttgcagtcagt	HYDIN full set
gagtgttcagagaaggttcgtttCTTCAGCTTCCCGATATCCGACGGTAGTGTNNNNNNNNcttatccacccaccttg	HYDIN full set
catgtttgtctttgggggctCTTCAGCTTCCCGATATCCGACGGTAGTGTNNNNNNNNaataataacagtgtttccta	HYDIN full set
catcaagagtttataagctgaatgCTTCAGCTTCCCGATATCCGACGGTAGTGTNNNNNNNNggcagggaaaagggca	HYDIN full set
ccctgtctcttccctccctccCTTCAGCTTCCCGATATCCGACGGTAGTGTNNNNNNNNctgaactgtggaacaaaca	HYDIN full set
ggctggctccataccagagttatCTTCAGCTTCCCGATATCCGACGGTAGTGTNNNNNNNNctgctagaggtgggagc	HYDIN full set
gatgaacctgtgggcagaatcCTTCAGCTTCCCGATATCCGACGGTAGTGTNNNNNNNNgaacttgaatttccaaacc	HYDIN full set
gcactaattccgtgaggctggtCTTCAGCTTCCCGATATCCGACGGTAGTGTNNNNNNNNgagatcacagtgccagca	HYDIN full set
gatcatttactgaataggccatCTTCAGCTTCCCGATATCCGACGGTAGTGTNNNNNNNNtctcaaactcctgacctt	HYDIN full set
cctccaactagctgggatgaCTTCAGCTTCCCGATATCCGACGGTAGTGTNNNNNNNNtgaataaggaagaatttttt	HYDIN full set
gttgaatttgagaactttctgcaCTTCAGCTTCCCGATATCCGACGGTAGTGTNNNNNNNNggcaatcctcctacctt	HYDIN full set
cacagaagaacagatatgaatggCTTCAGCTTCCCGATATCCGACGGTAGTGTNNNNNNNNaccaacagagagcagtt	HYDIN full set
ggatacctgaaagacaactgtCTTCAGCTTCCCGATATCCGACGGTAGTGTNNNNNNNNcatgagctattatgggtaa	HYDIN full set
gcttctcaaactatgtatctatgtCTTCAGCTTCCCGATATCCGACGGTAGTGTNNNNNNNNgaaggccctgggaagg	HYDIN full set
gaagctatctccatgttagggccCTTCAGCTTCCCGATATCCGACGGTAGTGTNNNNNNNNgtagtcgacctgcaagt	HYDIN full set
aaaggctgccaaacaggtaggCTTCAGCTTCCCGATATCCGACGGTAGTGTNNNNNNNNtgctgtcaggtgagtagtg	HYDIN full set
gtgactttgctggagagtctCTTCAGCTTCCCGATATCCGACGGTAGTGTNNNNNNNNactgcctaatttaatcttca	HYDIN full set
catctcctaagctctgagtaacCTTCAGCTTCCCGATATCCGACGGTAGTGTNNNNNNNNtggttgggattcaggctt	HYDIN full set
gaggctgaaactcaagttactCTTCAGCTTCCCGATATCCGACGGTAGTGTNNNNNNNNaaggggaagccaactaaag	HYDIN full set
ccttccttcctctgactctacaCTTCAGCTTCCCGATATCCGACGGTAGTGTNNNNNNNNaatctgatgcaaaccatg	HYDIN full set
aatgtcaatattcttagtggtgcCTTCAGCTTCCCGATATCCGACGGTAGTGTNNNNNNNNtgcgtgatgaaagctaa	HYDIN full set
cggcaacttgaaaactacctCTTCAGCTTCCCGATATCCGACGGTAGTGTNNNNNNNNgtaagcacaactgtttgtaa	HYDIN full set
acatttgagcaaaacaagatctCTTCAGCTTCCCGATATCCGACGGTAGTGTNNNNNNNNccagatgcaaggcctgaa	HYDIN full set
ccccatggctactatcccccttCTTCAGCTTCCCGATATCCGACGGTAGTGTNNNNNNNNtcagggaagatgttccgg	HYDIN full set
cattagggtgatgcccccagCTTCAGCTTCCCGATATCCGACGGTAGTGTNNNNNNNNattgattcattagacttggc	HYDIN full set
aatccaccatacttctttcctgtCTTCAGCTTCCCGATATCCGACGGTAGTGTNNNNNNNNcacatgcatgtcagaca	HYDIN full set
gttccctgtagctgccagagaCTTCAGCTTCCCGATATCCGACGGTAGTGTNNNNNNNNggtatgctgacccaaacag	HYDIN full set
gccacaggagacagtgaaacaCTTCAGCTTCCCGATATCCGACGGTAGTGTNNNNNNNNtgtagagggtcttcatacc	HYDIN full set
ccacggcagctcctaaatctCTTCAGCTTCCCGATATCCGACGGTAGTGTNNNNNNNNgacctggagtgatttcataa	HYDIN full set
gctgactttacctctggctgaaaCTTCAGCTTCCCGATATCCGACGGTAGTGTNNNNNNNNgcaccttgtctgtcaac	HYDIN full set
ggacacctttactatttctagctCTTCAGCTTCCCGATATCCGACGGTAGTGTNNNNNNNNtgtgtctgacttcctct	HYDIN full set
atcccactaccatcttcgtgatttCTTCAGCTTCCCGATATCCGACGGTAGTGTNNNNNNNNccctcccttggaagct	HYDIN full set
cctatctcaagcccttgatgttCTTCAGCTTCCCGATATCCGACGGTAGTGTNNNNNNNNatatgtccaggttccact	HYDIN full set
gaaacccgagcctgcacttccCTTCAGCTTCCCGATATCCGACGGTAGTGTNNNNNNNNgtacagttgcttttcccct	HYDIN full set
catctaacagggatggtaaaaataCTTCAGCTTCCCGATATCCGACGGTAGTGTNNNNNNNNgccctgctttctggtg	HYDIN full set
cccctttcacacttatttttaccaCTTCAGCTTCCCGATATCCGACGGTAGTGTNNNNNNNNccctacaccctccctt	HYDIN full set
gtcccccgagatggatttaaatCTTCAGCTTCCCGATATCCGACGGTAGTGTNNNNNNNNtccctgtcccatgctttg	HYDIN full set
atgtcttctatgtgtaggcccCTTCAGCTTCCCGATATCCGACGGTAGTGTNNNNNNNNattttgttaagtaagtgca	HYDIN full set
gatggtaccctctccctatccCTTCAGCTTCCCGATATCCGACGGTAGTGTNNNNNNNNtgtgaggacataatgtttg	HYDIN full set
ccccattttaccaatgcagggacCTTCAGCTTCCCGATATCCGACGGTAGTGTNNNNNNNNaatccacctgcctcagc	HYDIN full set
catcgtcatatcctcaggatatCTTCAGCTTCCCGATATCCGACGGTAGTGTNNNNNNNNactcgaccatcttgcttg	HYDIN full set
cacctactgagaccatctccCTTCAGCTTCCCGATATCCGACGGTAGTGTNNNNNNNNaccatatctcctaccaaatt	HYDIN full set
cgagcttactttctcactattcaCTTCAGCTTCCCGATATCCGACGGTAGTGTNNNNNNNNagaacatgcggtgtttg	HYDIN full set
ggagctgtcacacccttatccatgCTTCAGCTTCCCGATATCCGACGGTAGTGTNNNNNNNNctcagccccacagcca	HYDIN full set
ccaactttccccatgttcgtcagCTTCAGCTTCCCGATATCCGACGGTAGTGTNNNNNNNNgtggggctcgtaggttt	HYDIN full set
atagaagagagagaaatgcccCTTCAGCTTCCCGATATCCGACGGTAGTGTNNNNNNNNtgatctgtatcctatacag	HYDIN full set
ggaaactccttttaaagacctcCTTCAGCTTCCCGATATCCGACGGTAGTGTNNNNNNNNcccagtggggaactactc	HYDIN full set
ggctgccatagacgatttcttgtCTTCAGCTTCCCGATATCCGACGGTAGTGTNNNNNNNNggacagctcggggaaag	HYDIN full set
aagagacagggtcttgcctatCTTCAGCTTCCCGATATCCGACGGTAGTGTNNNNNNNNcacatctgtagtcccagct	HYDIN full set
ggtgggaatctctccaccgattaCTTCAGCTTCCCGATATCCGACGGTAGTGTNNNNNNNNtcaacctcccaaagtgc	HYDIN full set
agaaaaccccaagcaagccaCTTCAGCTTCCCGATATCCGACGGTAGTGTNNNNNNNNacttgacccaaacatatctt	HYDIN full set
gccagtccttcactaaagcacaaCTTCAGCTTCCCGATATCCGACGGTAGTGTNNNNNNNNagcactgggagagctcc	HYDIN full set
gctctccttccaacccccactccCTTCAGCTTCCCGATATCCGACGGTAGTGTNNNNNNNNcctcaccctctgaagca	HYDIN full set
gaacatttcatacttttcatttgcCTTCAGCTTCCCGATATCCGACGGTAGTGTNNNNNNNNcgtgcaggctggagct	HYDIN full set
atccctctggctgccatgtggCTTCAGCTTCCCGATATCCGACGGTAGTGTNNNNNNNNgaatcaggaagctaggaga	HYDIN full set
gtaaggagggggactgagacagCTTCAGCTTCCCGATATCCGACGGTAGTGTNNNNNNNNatgacagtggggacaggg	HYDIN full set
atctcacattcggtagccacgCTTCAGCTTCCCGATATCCGACGGTAGTGTNNNNNNNNccccatttcctgtgattgc	HYDIN full set
catatatgtggctagagagccCTTCAGCTTCCCGATATCCGACGGTAGTGTNNNNNNNNccaatatatcctccctcat	HYDIN full set
cagcctgggaacccaataagcaCTTCAGCTTCCCGATATCCGACGGTAGTGTNNNNNNNNaactctgtgcttggctcc	HYDIN full set
atccaagccttttcattcctgCTTCAGCTTCCCGATATCCGACGGTAGTGTNNNNNNNNaaggtagaagagaaagaaa	HYDIN full set
atctggttggctctataggagCTTCAGCTTCCCGATATCCGACGGTAGTGTNNNNNNNNagctaacacagttggtcac	HYDIN full set
gagaataaaactgtgcacaggagCTTCAGCTTCCCGATATCCGACGGTAGTGTNNNNNNNNcttcaggtccataaggg	HYDIN full set
caaggaacccatcagtactgtCTTCAGCTTCCCGATATCCGACGGTAGTGTNNNNNNNNccgaacccacatcatcaag	HYDIN full set
actgggtcagaatgactgctCTTCAGCTTCCCGATATCCGACGGTAGTGTNNNNNNNNatatttccgtttcacaatga	HYDIN full set
cacacagctcctatgtgaaccaCTTCAGCTTCCCGATATCCGACGGTAGTGTNNNNNNNNtgagactgaatgaggcta	HYDIN full set
gggtatatgcactgtgtttactCTTCAGCTTCCCGATATCCGACGGTAGTGTNNNNNNNNaactgacatgacaccatt	HYDIN full set
cattttgaagattaaatgcacagCTTCAGCTTCCCGATATCCGACGGTAGTGTNNNNNNNNtgctgagggtattaggt	HYDIN full set
actttgaccaattccaactcaaCTTCAGCTTCCCGATATCCGACGGTAGTGTNNNNNNNNgtcactgatttcttggtg	HYDIN full set
atctgaagacctcctatcttagCTTCAGCTTCCCGATATCCGACGGTAGTGTNNNNNNNNccatccctagaaatcctg	HYDIN full set
gttcctagtctgatttcactggggCTTCAGCTTCCCGATATCCGACGGTAGTGTNNNNNNNNggcagaatgccagagc	HYDIN full set
gctcccttgctcctgaggagCTTCAGCTTCCCGATATCCGACGGTAGTGTNNNNNNNNctgaaggttctcatttcatg	HYDIN full set
ccttgcccaagtcatttcagaaCTTCAGCTTCCCGATATCCGACGGTAGTGTNNNNNNNNgcggagagccagaaatac	HYDIN full set
aaggtagggcagcagggtggCTTCAGCTTCCCGATATCCGACGGTAGTGTNNNNNNNNttttaaattagaggatggaa	HYDIN full set
cgtaaccatttatctgtgacttCTTCAGCTTCCCGATATCCGACGGTAGTGTNNNNNNNNtattgaatgcccaacacc	HYDIN full set
attgccactctgtctattactacCTTCAGCTTCCCGATATCCGACGGTAGTGTNNNNNNNNtggcatattgcctcctt	HYDIN full set
ccccatgacaaaatttcagaactcCTTCAGCTTCCCGATATCCGACGGTAGTGTNNNNNNNNgtagggctgagctctg	HYDIN full set
atgaggttacagagaagcaggCTTCAGCTTCCCGATATCCGACGGTAGTGTNNNNNNNNtggggaatatttgatcaat	HYDIN full set
aaaattagtgaaaaaagtgccgCTTCAGCTTCCCGATATCCGACGGTAGTGTNNNNNNNNctccaaatgcagtcacat	HYDIN full set
agagctgcaacctctcagatCTTCAGCTTCCCGATATCCGACGGTAGTGTNNNNNNNNatacatttgcttagaaaatg	HYDIN full set
gtatggctcctagcccatcctgCTTCAGCTTCCCGATATCCGACGGTAGTGTNNNNNNNNaggatgaggaaagcctgg	HYDIN full set
cctgctaagattctggcagactCTTCAGCTTCCCGATATCCGACGGTAGTGTNNNNNNNNccggagaagctctgatct	HYDIN full set
gcaggaaagattcaggccttcCTTCAGCTTCCCGATATCCGACGGTAGTGTNNNNNNNNagaaaatggggccataatg	HYDIN full set
ggttccaacatcttgcaaaacttCTTCAGCTTCCCGATATCCGACGGTAGTGTNNNNNNNNgagcctcacccatgatt	HYDIN full set
ccaccttgcccggcctagctcCTTCAGCTTCCCGATATCCGACGGTAGTGTNNNNNNNNccatgcccggctaattttt	HYDIN full set
ccaagatatattatgtgaaaagcaCTTCAGCTTCCCGATATCCGACGGTAGTGTNNNNNNNNggcggaggttgcagtg	HYDIN full set
ccttttatgggaaaagtttgccCTTCAGCTTCCCGATATCCGACGGTAGTGTNNNNNNNNtgtattggaacatagcca	HYDIN full set
ggcccttttgggctaataatttgtCTTCAGCTTCCCGATATCCGACGGTAGTGTNNNNNNNNtggcatgcatgctaca	HYDIN full set
ccaacttcctccatggagtggcCTTCAGCTTCCCGATATCCGACGGTAGTGTNNNNNNNNacctgacaagggtgtccc	HYDIN full set
acttcgtaaccactcagaaaaCTTCAGCTTCCCGATATCCGACGGTAGTGTNNNNNNNNtccaaaattacatgtgcta	HYDIN full set
gaaaggttcttcaaaggaagggCTTCAGCTTCCCGATATCCGACGGTAGTGTNNNNNNNNtgcaggtgtgtttgtgta	HYDIN full set
cacagaatcttcatgaagaacaCTTCAGCTTCCCGATATCCGACGGTAGTGTNNNNNNNNtgacctggaaagagccac	HYDIN full set
caccctgtccatttccttcctCTTCAGCTTCCCGATATCCGACGGTAGTGTNNNNNNNNcccggctaatttttgtatt	HYDIN full set
ccttatgcaaggtgaaataggacCTTCAGCTTCCCGATATCCGACGGTAGTGTNNNNNNNNggttgcagtgagccaag	HYDIN full set
gcttctagaaatgttgcctgcaCTTCAGCTTCCCGATATCCGACGGTAGTGTNNNNNNNNgacttcatggcttcacat	HYDIN full set
gtagttcctcctgtctctgattcCTTCAGCTTCCCGATATCCGACGGTAGTGTNNNNNNNNggtctcgaactcctaac	HYDIN full set
ggaaggaggcagagcactcagaCTTCAGCTTCCCGATATCCGACGGTAGTGTNNNNNNNNgggaaaacccagcgagga	HYDIN full set
aagagcgactttgggatgaatgCTTCAGCTTCCCGATATCCGACGGTAGTGTNNNNNNNNgtggggaccaggacaatg	HYDIN full set
gaaaacttcccacatcacccttCTTCAGCTTCCCGATATCCGACGGTAGTGTNNNNNNNNacaatgattggcctcaac	HYDIN full set
ctgcatggtggagaattgaagCTTCAGCTTCCCGATATCCGACGGTAGTGTNNNNNNNNttgggacagtttcacacta	HYDIN full set
gtggccatcttgaatccctcttacCTTCAGCTTCCCGATATCCGACGGTAGTGTNNNNNNNNaacaacccccctcccc	HYDIN full set
gggctataaggagagggtgaatttCTTCAGCTTCCCGATATCCGACGGTAGTGTNNNNNNNNgctcccacgaacactc	HYDIN full set
gagcagaagtgaaagtactggtagCTTCAGCTTCCCGATATCCGACGGTAGTGTNNNNNNNNgtatgggaagcccagc	HYDIN full set
ggagtcagaattgggatgttctCTTCAGCTTCCCGATATCCGACGGTAGTGTNNNNNNNNttcacagggggacactgt	HYDIN full set
accagttagaaatcctgatcttCTTCAGCTTCCCGATATCCGACGGTAGTGTNNNNNNNNaaagcatgagttttccaa	HYDIN full set
agatgactaactctggtaagcaCTTCAGCTTCCCGATATCCGACGGTAGTGTNNNNNNNNttctcaatttcatggcct	HYDIN full set
gaggattaggtttgccagggtCTTCAGCTTCCCGATATCCGACGGTAGTGTNNNNNNNNtgaatagatgcagagctga	HYDIN full set
acttgacgttcccagaagaggaCTTCAGCTTCCCGATATCCGACGGTAGTGTNNNNNNNNcttaagcctgtttctgct	HYDIN full set
gcttgtgtcagaatgtaaatgaCTTCAGCTTCCCGATATCCGACGGTAGTGTNNNNNNNNccttggagcgtaatgatt	HYDIN full set
gaccagattagtctcgaactccCTTCAGCTTCCCGATATCCGACGGTAGTGTNNNNNNNNctgcaacctctgtctccc	HYDIN full set
atttgttctgtttatgcttttactCTTCAGCTTCCCGATATCCGACGGTAGTGTNNNNNNNNcaggcagaggagggcg	HYDIN full set
actgtacccctccatcctttctgCTTCAGCTTCCCGATATCCGACGGTAGTGTNNNNNNNNccctgtaaggtggccag	HYDIN full set
gctgtcagcaaagcgttcatCTTCAGCTTCCCGATATCCGACGGTAGTGTNNNNNNNNgaaatgcacagttggcttaa	HYDIN full set
gtgtgtgtacctatctttcaatcaCTTCAGCTTCCCGATATCCGACGGTAGTGTNNNNNNNNggaggtggggctctga	HYDIN full set
gctggatgactgctgagggatgcCTTCAGCTTCCCGATATCCGACGGTAGTGTNNNNNNNNggagaggagcccacagt	HYDIN full set
acatttcaatttagatgatttaggCTTCAGCTTCCCGATATCCGACGGTAGTGTNNNNNNNNatacggccgttgtaga	HYDIN full set
cggtgagaatgctgtgctagCTTCAGCTTCCCGATATCCGACGGTAGTGTNNNNNNNNtacatgatcgcttatttaat	HYDIN full set
cagtggtcatttgtcacagcaCTTCAGCTTCCCGATATCCGACGGTAGTGTNNNNNNNNaggtgacactgtttctgtt	HYDIN full set
ggcagggaaagatgttaggaCTTCAGCTTCCCGATATCCGACGGTAGTGTNNNNNNNNctcatgtttgttaacatgta	HYDIN full set
attgtgggctcttctcccctaaaCTTCAGCTTCCCGATATCCGACGGTAGTGTNNNNNNNNctcagcagtcatcaagc	HYDIN full set
gatgtgatagtaggagcaggggCTTCAGCTTCCCGATATCCGACGGTAGTGTNNNNNNNNccatagcagagggactct	HYDIN full set
gtctccaaaacatggatgaggaCTTCAGCTTCCCGATATCCGACGGTAGTGTNNNNNNNNccccacactaagacccta	HYDIN full set
gtagtttctgtgtggttcccagCTTCAGCTTCCCGATATCCGACGGTAGTGTNNNNNNNNcaccccatccctgcaatc	HYDIN full set
gatctcgaactgaactcctgggCTTCAGCTTCCCGATATCCGACGGTAGTGTNNNNNNNNacctcctgggttcaagca	HYDIN full set
ggaagagaaggaaagaaagaaaaaCTTCAGCTTCCCGATATCCGACGGTAGTGTNNNNNNNNgttcaggggcccccat	HYDIN full set
ggagactggttatagcttcacCTTCAGCTTCCCGATATCCGACGGTAGTGTNNNNNNNNcctagttctgtatgcttag	HYDIN full set
gactaaagaccttcctgcttccCTTCAGCTTCCCGATATCCGACGGTAGTGTNNNNNNNNtcttgagactcttggact	HYDIN full set
gatctggaaatggagaggctgCTTCAGCTTCCCGATATCCGACGGTAGTGTNNNNNNNNagaaggaggaaagccagaa	HYDIN full set
gtgacactccctgctgggaacCTTCAGCTTCCCGATATCCGACGGTAGTGTNNNNNNNNaacgaagtgaagggcattc	HYDIN full set
acaaaaacatacccacacataaaaCTTCAGCTTCCCGATATCCGACGGTAGTGTNNNNNNNNacgctgaggcaggaga	HYDIN full set
aatgaaatctgctggtgattctgCTTCAGCTTCCCGATATCCGACGGTAGTGTNNNNNNNNtccaccttggcctccca	HYDIN full set
gcaagaaatagaagactcaattcCTTCAGCTTCCCGATATCCGACGGTAGTGTNNNNNNNNtcacattcatgctgctg	HYDIN full set
catcttagtcactgaccactgcCTTCAGCTTCCCGATATCCGACGGTAGTGTNNNNNNNNgagccaaagaagaggaac	HYDIN full set
caagatggtgtggaactcctgacCTTCAGCTTCCCGATATCCGACGGTAGTGTNNNNNNNNaacctccgcctcccagg	HYDIN full set
aatagaaacataactccctgagagCTTCAGCTTCCCGATATCCGACGGTAGTGTNNNNNNNNtggaaccagcacaggt	HYDIN full set
gccatcgtccttgtttctactttgCTTCAGCTTCCCGATATCCGACGGTAGTGTNNNNNNNNatccacctgccttggc	HYDIN full set
gtgctaccctcttctaaattatatCTTCAGCTTCCCGATATCCGACGGTAGTGTNNNNNNNNtagctgggactgcagg	HYDIN full set
gaagaggcagtgtgaccgttCTTCAGCTTCCCGATATCCGACGGTAGTGTNNNNNNNNattgtgctccttctgtgtta	HYDIN full set
accccaagtaggataaaatacaaCTTCAGCTTCCCGATATCCGACGGTAGTGTNNNNNNNNaggtttgcaaaaaggcc	HYDIN full set
atgttccacgtgtgtttgaataCTTCAGCTTCCCGATATCCGACGGTAGTGTNNNNNNNNgcttcattttgccttctc	HYDIN full set
atgacccaaaaaacgatggagccCTTCAGCTTCCCGATATCCGACGGTAGTGTNNNNNNNNcatgtctccaagcctga	HYDIN full set
cacaaaacaagtttaaaagtgcagCTTCAGCTTCCCGATATCCGACGGTAGTGTNNNNNNNNacactggctgcactgc	HYDIN full set
gcaccttttccaaaatgcacaatCTTCAGCTTCCCGATATCCGACGGTAGTGTNNNNNNNNgaccactacacgctgtg	HYDIN full set
gtgtcatgccttctaggttcctcCTTCAGCTTCCCGATATCCGACGGTAGTGTNNNNNNNNccaggcacaaccttagc	HYDIN full set
gtcctcctccccttccccctcCTTCAGCTTCCCGATATCCGACGGTAGTGTNNNNNNNNagagtccatacctgctctc	HYDIN full set
gtcacacatctagattagtccatcCTTCAGCTTCCCGATATCCGACGGTAGTGTNNNNNNNNcaggggtgcttctccc	HYDIN full set
caggcatgagtcaacttttaaaaCTTCAGCTTCCCGATATCCGACGGTAGTGTNNNNNNNNcatgcaccagcacgacc	HYDIN full set
gaccacccatcccgcctcccgCTTCAGCTTCCCGATATCCGACGGTAGTGTNNNNNNNNaaggcagacaattaaacaa	HYDIN full set
acaacctttgcagtccccattCTTCAGCTTCCCGATATCCGACGGTAGTGTNNNNNNNNgggttattttcccttgact	HYDIN full set
caatttgaaatgtcaccagggaCTTCAGCTTCCCGATATCCGACGGTAGTGTNNNNNNNNacatctgggctcaagcaa	HYDIN full set
cagaggaaggaagcaaggaagCTTCAGCTTCCCGATATCCGACGGTAGTGTNNNNNNNNagagttatagtgagttgag	HYDIN full set
cctgccccctctcccaatcacCTTCAGCTTCCCGATATCCGACGGTAGTGTNNNNNNNNagttgttctggagctaaaa	HYDIN full set
atcctccgcccctggatacaCTTCAGCTTCCCGATATCCGACGGTAGTGTNNNNNNNNaactgcaggaataaatcaag	HYDIN full set
ccgatatgcctgatgaacataCTTCAGCTTCCCGATATCCGACGGTAGTGTNNNNNNNNgatacccatcctattgaca	HYDIN full set
atcctagaactgacaaaagaattCTTCAGCTTCCCGATATCCGACGGTAGTGTNNNNNNNNcctcgccataacaatca	HYDIN full set
cattcacagctacctgaatgatCTTCAGCTTCCCGATATCCGACGGTAGTGTNNNNNNNNagcacaattcacaattgc	HYDIN full set
ggcaaatgtatgggtaagtgcagaCTTCAGCTTCCCGATATCCGACGGTAGTGTNNNNNNNNaggggctggggtgctg	HYDIN full set
aaaaaagtcttcctttggcaaattCTTCAGCTTCCCGATATCCGACGGTAGTGTNNNNNNNNaccccagcccctcttg	HYDIN full set
agcaaactaatttgccaaaggCTTCAGCTTCCCGATATCCGACGGTAGTGTNNNNNNNNaggtgcttttctgtagtgt	HYDIN full set
gagaatccctatggaaaattggCTTCAGCTTCCCGATATCCGACGGTAGTGTNNNNNNNNcaccaccagagaagacag	HYDIN full set
gatatttctgtagttacatgaagcCTTCAGCTTCCCGATATCCGACGGTAGTGTNNNNNNNNcctgctggacacccag	HYDIN full set
caaggagatgagaaagagagctCTTCAGCTTCCCGATATCCGACGGTAGTGTNNNNNNNNggttctcaaaggagagat	HYDIN full set
gttattcagggcttcttttcttCTTCAGCTTCCCGATATCCGACGGTAGTGTNNNNNNNNccctctcctcagtattca	HYDIN full set
caagcttctccaaagagttatcttCTTCAGCTTCCCGATATCCGACGGTAGTGTNNNNNNNNcccttcccatctcctg	HYDIN full set
attgtaaacctaccttctgcaaCTTCAGCTTCCCGATATCCGACGGTAGTGTNNNNNNNNtcataccccctctatttc	HYDIN full set
aattcgtgaggactgaactgggtCTTCAGCTTCCCGATATCCGACGGTAGTGTNNNNNNNNgcaatctgcccacctca	HYDIN full set
catggcctatctaaaacctttttCTTCAGCTTCCCGATATCCGACGGTAGTGTNNNNNNNNgtgccggatggaagtga	HYDIN full set
gggccttctggtttgcttcgCTTCAGCTTCCCGATATCCGACGGTAGTGTNNNNNNNNctgactctcatttggtctct	HYDIN full set
gagggtttgggagaaggaggtgCTTCAGCTTCCCGATATCCGACGGTAGTGTNNNNNNNNtaactgagtctccctcag	HYDIN full set
cacatctgttttagagatgaccCTTCAGCTTCCCGATATCCGACGGTAGTGTNNNNNNNNgtttcaccatgttagcca	HYDIN full set
cctgctgaagttcatccactCTTCAGCTTCCCGATATCCGACGGTAGTGTNNNNNNNNtctaacttctagagcaaaga	HYDIN full set
catttcttaaccctttttcgaattCTTCAGCTTCCCGATATCCGACGGTAGTGTNNNNNNNNcctgacctcgtgatct	HYDIN full set
caacaaacctgcacatgaaccccCTTCAGCTTCCCGATATCCGACGGTAGTGTNNNNNNNNgaggatgcttgcgggtg	HYDIN full set
ggacttctacagaggtttcctaacCTTCAGCTTCCCGATATCCGACGGTAGTGTNNNNNNNNctcctgcctcggcctc	HYDIN full set
agccaagacagtgcgtgggaCTTCAGCTTCCCGATATCCGACGGTAGTGTNNNNNNNNaagagggattctctcaaagg	HYDIN full set
gccctgatgcagttcatataaCTTCAGCTTCCCGATATCCGACGGTAGTGTNNNNNNNNcaccttgattttggacatc	HYDIN full set
ccacagaaggaaatgccttcCTTCAGCTTCCCGATATCCGACGGTAGTGTNNNNNNNNtttttgtattttcacaactg	HYDIN full set
gggctgacaggatgtgtgtaCTTCAGCTTCCCGATATCCGACGGTAGTGTNNNNNNNNaactcaagttttaattcaga	HYDIN full set
ccatcttctctttcattagatgcCTTCAGCTTCCCGATATCCGACGGTAGTGTNNNNNNNNgctctggggagtccacc	HYDIN full set
ggggcagtgggggaagctctCTTCAGCTTCCCGATATCCGACGGTAGTGTNNNNNNNNaactcaatcaaatcaacaaa	HYDIN full set
aactcttgaactcaaacaatcctcCTTCAGCTTCCCGATATCCGACGGTAGTGTNNNNNNNNctcaagccatcctccc	HYDIN full set
atccctgcaatactaacaacacCTTCAGCTTCCCGATATCCGACGGTAGTGTNNNNNNNNgagctctgcaaattttac	HYDIN full set
caaaaaagcagagacggttcttaCTTCAGCTTCCCGATATCCGACGGTAGTGTNNNNNNNNctatggttccaactggc	HYDIN full set
gaatgtaatgaaaaaggaaagcccCTTCAGCTTCCCGATATCCGACGGTAGTGTNNNNNNNNgctgggattacaggca	HYDIN full set
actttttttgtattttgtagaggcCTTCAGCTTCCCGATATCCGACGGTAGTGTNNNNNNNNtgaggctggagtgcag	HYDIN full set
cccgtgtgccaccctttcctCTTCAGCTTCCCGATATCCGACGGTAGTGTNNNNNNNNaaactgacaggggaaaagtc	HYDIN full set
cagggaagcaaggaagcacagCTTCAGCTTCCCGATATCCGACGGTAGTGTNNNNNNNNgtggaatcttgcctgttgg	HYDIN full set
caatggcctctcttgaccatgCTTCAGCTTCCCGATATCCGACGGTAGTGTNNNNNNNNttctctggtttctgtgtca	HYDIN full set
gtagggatttcaacacctaatataCTTCAGCTTCCCGATATCCGACGGTAGTGTNNNNNNNNggctaaacagggctgg	HYDIN full set
gaaggatacatgacctaatccaCTTCAGCTTCCCGATATCCGACGGTAGTGTNNNNNNNNatgtccaagttttcttcc	HYDIN full set
gtgaaataaagaacatggcttcaCTTCAGCTTCCCGATATCCGACGGTAGTGTNNNNNNNNgaagctgagtcccatca	HYDIN full set
cacttcctctcttccacgcttCTTCAGCTTCCCGATATCCGACGGTAGTGTNNNNNNNNttgaagaacatggagtttt	HYDIN full set
aaaattactgcaagaagatagtaaCTTCAGCTTCCCGATATCCGACGGTAGTGTNNNNNNNNcccttctttgcccaag	HYDIN full set
ggggaaccatgacgtccaccccaCTTCAGCTTCCCGATATCCGACGGTAGTGTNNNNNNNNcatgaggtgccccaccc	HYDIN full set
gactatggaggaggttggagCTTCAGCTTCCCGATATCCGACGGTAGTGTNNNNNNNNcttatacagcaaaaggactt	HYDIN full set
cctaccccatttaaatatgccaCTTCAGCTTCCCGATATCCGACGGTAGTGTNNNNNNNNatacctgcttctctcatt	HYDIN full set
gtggtggctggagttgcagagCTTCAGCTTCCCGATATCCGACGGTAGTGTNNNNNNNNgcttgacaagtggaaacca	HYDIN full set
catcacaagaaactgaggtgcCTTCAGCTTCCCGATATCCGACGGTAGTGTNNNNNNNNccttctttgcctaccatat	HYDIN full set
gaactgaggcagcagaaagctaCTTCAGCTTCCCGATATCCGACGGTAGTGTNNNNNNNNtcctgggcactggtgatt	HYDIN full set
gtctaccaggtactgaccactcCTTCAGCTTCCCGATATCCGACGGTAGTGTNNNNNNNNcaggtcatcaacgttgac	HYDIN full set
gtcttgtcttcctcttttgtacaCTTCAGCTTCCCGATATCCGACGGTAGTGTNNNNNNNNgatgctgcctgattgct	HYDIN full set
ggagcctgtatgcgtgagtggCTTCAGCTTCCCGATATCCGACGGTAGTGTNNNNNNNNtgggaaagatcacctgtga	HYDIN full set
accctcgagtattacctgggcaCTTCAGCTTCCCGATATCCGACGGTAGTGTNNNNNNNNtctgcatgtccctgacac	HYDIN full set
gataaaagaaacttcaggagggCTTCAGCTTCCCGATATCCGACGGTAGTGTNNNNNNNNctactgtccaaggtagtg	HYDIN full set
cctgtagtagtgtgcacgttCTTCAGCTTCCCGATATCCGACGGTAGTGTNNNNNNNNcttgtagggtttaaaatatt	HYDIN full set
cactgtgatagtgaggcctcccCTTCAGCTTCCCGATATCCGACGGTAGTGTNNNNNNNNctttcccaggctgttctc	HYDIN full set
cagtggaataatatctcccatttCTTCAGCTTCCCGATATCCGACGGTAGTGTNNNNNNNNtggggtgtggctgtaaa	HYDIN full set
ggggaatggttttgggttgaCTTCAGCTTCCCGATATCCGACGGTAGTGTNNNNNNNNaaaactgtagaaaacaaagt	HYDIN full set
caacctttgtctcccgggttctCTTCAGCTTCCCGATATCCGACGGTAGTGTNNNNNNNNccagagcatttgccagtc	HYDIN full set
gagctcaaggcaacaacaatCTTCAGCTTCCCGATATCCGACGGTAGTGTNNNNNNNNaggtgaaaattgttaagaaa	HYDIN full set
ggaattgacatcaatgcaggcCTTCAGCTTCCCGATATCCGACGGTAGTGTNNNNNNNNccagaaaccaccactttct	HYDIN full set
actcctagctcatcctgcaggtCTTCAGCTTCCCGATATCCGACGGTAGTGTNNNNNNNNccctaatgaagcagctac	HYDIN full set
acaatctgggataggaagactagCTTCAGCTTCCCGATATCCGACGGTAGTGTNNNNNNNNaggatggagcttggaac	HYDIN full set
gggataaattttgctttttggagCTTCAGCTTCCCGATATCCGACGGTAGTGTNNNNNNNNaccccagtgtcttcact	HYDIN full set
acaaaaaaaagtagtatctgcctCTTCAGCTTCCCGATATCCGACGGTAGTGTNNNNNNNNcagctacttggggggct	HYDIN full set
gtgtttgtttcttcacaggcaaaaCTTCAGCTTCCCGATATCCGACGGTAGTGTNNNNNNNNtgtgggtgcacagaag	HYDIN full set
gcagcaagacgttcaagaggtCTTCAGCTTCCCGATATCCGACGGTAGTGTNNNNNNNNgaactggagcaaaggtgac	HYDIN full set
gagaaaatgagagtgaaaaagtcaCTTCAGCTTCCCGATATCCGACGGTAGTGTNNNNNNNNaccaggtccctcccac	HYDIN full set
ggcaaaaaatgcatgttaagcctCTTCAGCTTCCCGATATCCGACGGTAGTGTNNNNNNNNttggcacacccagggtg	HYDIN full set
gtcagattggtgcttgatgtcCTTCAGCTTCCCGATATCCGACGGTAGTGTNNNNNNNNagcatgtgtagaagtttag	HYDIN full set
atggctgagaattacacaggtagtCTTCAGCTTCCCGATATCCGACGGTAGTGTNNNNNNNNccactgtgcctggcct	HYDIN full set
gatcaataagctctctgctgtCTTCAGCTTCCCGATATCCGACGGTAGTGTNNNNNNNNagaaatactcagccttatt	HYDIN full set
gagccgagattgtgtcactgtatCTTCAGCTTCCCGATATCCGACGGTAGTGTNNNNNNNNcatggtgaaaccctgtc	HYDIN full set
gtgctctgcatctctgaggacaCTTCAGCTTCCCGATATCCGACGGTAGTGTNNNNNNNNtttcatttagcctgtctg	HYDIN full set
cattggcactgatttgaagctCTTCAGCTTCCCGATATCCGACGGTAGTGTNNNNNNNNatggaatgaaagagctttt	HYDIN full set
ggtgcatgggcaaaaagaacagaCTTCAGCTTCCCGATATCCGACGGTAGTGTNNNNNNNNttctctgcagggacccc	HYDIN full set
cccctggagacttgataagggagCTTCAGCTTCCCGATATCCGACGGTAGTGTNNNNNNNNatgagctctttgaaggc	HYDIN full set
ccaacccctaaactgagaactcCTTCAGCTTCCCGATATCCGACGGTAGTGTNNNNNNNNcagctatgcccattcatt	HYDIN full set
cacagggacttccttcctttcCTTCAGCTTCCCGATATCCGACGGTAGTGTNNNNNNNNgtcttaaagcaggaaaatt	HYDIN full set
gtgaaatagattttgtttcctctcCTTCAGCTTCCCGATATCCGACGGTAGTGTNNNNNNNNcttggcctcccaaagt	HYDIN full set
accttgtggtgtctgcagagcCTTCAGCTTCCCGATATCCGACGGTAGTGTNNNNNNNNcaccaaggtaaattcagtg	HYDIN full set
cattgggttagcttttctctcactCTTCAGCTTCCCGATATCCGACGGTAGTGTNNNNNNNNccccagcagctcactt	HYDIN full set
cctcaatcccctgtcccactctCTTCAGCTTCCCGATATCCGACGGTAGTGTNNNNNNNNaccctaccctgactgtgg	HYDIN full set
ccaatagcacctactccttctgcCTTCAGCTTCCCGATATCCGACGGTAGTGTNNNNNNNNtgcttcccagatggggg	HYDIN full set
gtggttctcatctgcacatacCTTCAGCTTCCCGATATCCGACGGTAGTGTNNNNNNNNtatggcagccattcactaa	HYDIN full set
ggaccaaaaatggtgaaaggaCTTCAGCTTCCCGATATCCGACGGTAGTGTNNNNNNNNgagaagcagagagctctaa	HYDIN full set
agtggagccatgtcccatggcCTTCAGCTTCCCGATATCCGACGGTAGTGTNNNNNNNNggtaactggacaccaatgc	HYDIN full set
gtcatctaccagagaagccctgtCTTCAGCTTCCCGATATCCGACGGTAGTGTNNNNNNNNtgcactccagcctgggg	HYDIN full set
cggaaggctgagtcaggagaatagCTTCAGCTTCCCGATATCCGACGGTAGTGTNNNNNNNNgccgagacgggcagat	HYDIN full set
ggtctttaagtgacagtcatatcaCTTCAGCTTCCCGATATCCGACGGTAGTGTNNNNNNNNccaggagctgggtcca	HYDIN full set
ccttggaatgggtaccaactctttCTTCAGCTTCCCGATATCCGACGGTAGTGTNNNNNNNNccactgccagctggcc	HYDIN full set
cctgctggtaggcaaaactacCTTCAGCTTCCCGATATCCGACGGTAGTGTNNNNNNNNcagaagtgtcttttaccac	HYDIN full set
atcccaccactgtccaggtaaaCTTCAGCTTCCCGATATCCGACGGTAGTGTNNNNNNNNcagagaagccagggagac	HYDIN full set
gctgcctcagtctctcgagtaCTTCAGCTTCCCGATATCCGACGGTAGTGTNNNNNNNNcccggctaattattgtatt	HYDIN full set
atgcaccacagttagttgaacCTTCAGCTTCCCGATATCCGACGGTAGTGTNNNNNNNNggaatgttgtattcacaga	HYDIN full set
gtggagattctggaacattcagagCTTCAGCTTCCCGATATCCGACGGTAGTGTNNNNNNNNgaacctgggaggcggg	HYDIN full set
gcttttctgatagatgtgtaaggCTTCAGCTTCCCGATATCCGACGGTAGTGTNNNNNNNNatggggtttcaccatgt	HYDIN full set
gtctctttccagtttcctgctcCTTCAGCTTCCCGATATCCGACGGTAGTGTNNNNNNNNtatgtgtgttgtcaggcc	HYDIN full set
cagcaatctctttacaaaaaacaaCTTCAGCTTCCCGATATCCGACGGTAGTGTNNNNNNNNatcctggcgaggctgc	HYDIN full set
gtgacattaaatgtcaaggccgaCTTCAGCTTCCCGATATCCGACGGTAGTGTNNNNNNNNttggcctagtcaggtaa	HYDIN full set
gcaaggtcttcttacacctttCTTCAGCTTCCCGATATCCGACGGTAGTGTNNNNNNNNtacattctggggatagagc	HYDIN full set
atactccgagaattgttgcaaCTTCAGCTTCCCGATATCCGACGGTAGTGTNNNNNNNNtttgattgccaaattgttg	HYDIN full set
ggtattactaattctaggtccctCTTCAGCTTCCCGATATCCGACGGTAGTGTNNNNNNNNttgggttggttccaagt	HYDIN full set
caaatcctcaggaagaaggtgCTTCAGCTTCCCGATATCCGACGGTAGTGTNNNNNNNNtccaggattgaccagatat	HYDIN full set
caaaacagatgaagacaggttccCTTCAGCTTCCCGATATCCGACGGTAGTGTNNNNNNNNgatgcagccataaggcc	HYDIN full set
gcaactttgctgctgagtttCTTCAGCTTCCCGATATCCGACGGTAGTGTNNNNNNNNaaccagagtagaaagatctt	HYDIN full set
gcctctttattcaagatagaacaCTTCAGCTTCCCGATATCCGACGGTAGTGTNNNNNNNNagccttgttctccttct	HYDIN full set
cagccatggtccaacatttatgtCTTCAGCTTCCCGATATCCGACGGTAGTGTNNNNNNNNtggaaatggcaccctga	HYDIN full set
gtgggatgttctagtccaaggCTTCAGCTTCCCGATATCCGACGGTAGTGTNNNNNNNNatagacttggaaactgagg	HYDIN full set
gcttccagaagtaattaggtaacaCTTCAGCTTCCCGATATCCGACGGTAGTGTNNNNNNNNccacccacctcgacct	HYDIN full set
gtagagtgaagaatattgggcaaaCTTCAGCTTCCCGATATCCGACGGTAGTGTNNNNNNNNatcgcttgaacctggg	HYDIN full set
ggaaacacattggagattccaataCTTCAGCTTCCCGATATCCGACGGTAGTGTNNNNNNNNcatctgcccctctggg	HYDIN full set
caatggggtgttaaggaaagaCTTCAGCTTCCCGATATCCGACGGTAGTGTNNNNNNNNactagacacaagaaggaaa	HYDIN full set
gggtttaaagatagttgggtggCTTCAGCTTCCCGATATCCGACGGTAGTGTNNNNNNNNgcacccattatgtattgg	HYDIN full set
gcctctactgccactgttctaatCTTCAGCTTCCCGATATCCGACGGTAGTGTNNNNNNNNccagtgggtgctgctca	HYDIN full set
actgattaaaatggtgcctggCTTCAGCTTCCCGATATCCGACGGTAGTGTNNNNNNNNgcttctttacggagaatgg	HYDIN full set
gaagtcatcttctcaagtcctagcCTTCAGCTTCCCGATATCCGACGGTAGTGTNNNNNNNNaagccagagctctctc	HYDIN full set
cagggaaggctcttagaatggCTTCAGCTTCCCGATATCCGACGGTAGTGTNNNNNNNNgacaatgaatgacatggaa	HYDIN full set
aatagagaactgggctgtctacacCTTCAGCTTCCCGATATCCGACGGTAGTGTNNNNNNNNcacctgcctcagcctc	HYDIN full set
caggaaagggaaatgatacttattCTTCAGCTTCCCGATATCCGACGGTAGTGTNNNNNNNNgaaactgaggcaggga	HYDIN full set
gaggaagtgttcatggaatgcatCTTCAGCTTCCCGATATCCGACGGTAGTGTNNNNNNNNgctgactctgggtgcta	HYDIN full set
gtaagggagcagtgtctcccacccCTTCAGCTTCCCGATATCCGACGGTAGTGTNNNNNNNNcttagcggctgctgcc	HYDIN full set
cattgaggacacccttacaacatCTTCAGCTTCCCGATATCCGACGGTAGTGTNNNNNNNNcaggaagtgaccttggc	HYDIN full set
aggcagtcctctgagtctaaccCTTCAGCTTCCCGATATCCGACGGTAGTGTNNNNNNNNctcatttctccattagcc	HYDIN full set
cctttccattcttcagctctcaCTTCAGCTTCCCGATATCCGACGGTAGTGTNNNNNNNNgtgaccccagcaagtgaa	HYDIN full set
cctaactgaaccatcagctgtgCTTCAGCTTCCCGATATCCGACGGTAGTGTNNNNNNNNgcctgctttgacatccct	HYDIN full set
gtaattccagctacttaagagctgCTTCAGCTTCCCGATATCCGACGGTAGTGTNNNNNNNNcagcactttgggaggc	HYDIN full set
aagagtccaggctgcagataCTTCAGCTTCCCGATATCCGACGGTAGTGTNNNNNNNNtactgatgtgggattgactg	HYDIN full set
gtgcttgcggttctccaagttcCTTCAGCTTCCCGATATCCGACGGTAGTGTNNNNNNNNcccaaagtgctgggatta	HYDIN full set
gatgggaccggctggctgtaCTTCAGCTTCCCGATATCCGACGGTAGTGTNNNNNNNNtttccagagcctccattatc	HYDIN full set
gaaccctggagccatgcactCTTCAGCTTCCCGATATCCGACGGTAGTGTNNNNNNNNgtattaatacctcctacaga	HYDIN full set
cactgctggatgcgtcttgcCTTCAGCTTCCCGATATCCGACGGTAGTGTNNNNNNNNtggtaactttttttagatgt	HYDIN full set
cacctatatttcaaagcatacattCTTCAGCTTCCCGATATCCGACGGTAGTGTNNNNNNNNcactccccttttcccc	HYDIN full set
cgctcatgctgtcttctgaccCTTCAGCTTCCCGATATCCGACGGTAGTGTNNNNNNNNatgttccccagcactgatt	HYDIN full set
gtaatttataattcaggtatgcacCTTCAGCTTCCCGATATCCGACGGTAGTGTNNNNNNNNcccccaccttcagtaa	HYDIN full set
catggcatcttcaccatgaatCTTCAGCTTCCCGATATCCGACGGTAGTGTNNNNNNNNgctgtttgaaagcatttta	HYDIN full set
gttttcagtttaccttgcccaCTTCAGCTTCCCGATATCCGACGGTAGTGTNNNNNNNNacagttacttcctctactt	HYDIN full set
aatacatttcatagggcaatagttCTTCAGCTTCCCGATATCCGACGGTAGTGTNNNNNNNNggacacccaggagctc	HYDIN full set
cacctaggaaataatggaagctCTTCAGCTTCCCGATATCCGACGGTAGTGTNNNNNNNNaggcatcgtttcattttc	HYDIN full set
ccgaagtctgcttccttgctaCTTCAGCTTCCCGATATCCGACGGTAGTGTNNNNNNNNagtagagatggggtttcac	HYDIN full set
ggaggccaacacggacagatCTTCAGCTTCCCGATATCCGACGGTAGTGTNNNNNNNNtggcatacagtaatcattaa	HYDIN full set
ctggaacaaagaaaacaaacaaaCTTCAGCTTCCCGATATCCGACGGTAGTGTNNNNNNNNtcaaactcctgacctca	HYDIN full set
catgcactcctaaccactgtcaCTTCAGCTTCCCGATATCCGACGGTAGTGTNNNNNNNNgtgggctgaaggtggaaa	HYDIN full set
cctgtggttctactcctaggCTTCAGCTTCCCGATATCCGACGGTAGTGTNNNNNNNNttagcagtttatcagattag	HYDIN full set
gggagagattgtctgctacttaCTTCAGCTTCCCGATATCCGACGGTAGTGTNNNNNNNNcaagccatatagagtcag	HYDIN full set
caaaatggcaaacgcatcctttCTTCAGCTTCCCGATATCCGACGGTAGTGTNNNNNNNNgtaatcccagctactcgg	HYDIN full set
gtatctaaggctctctcctctCTTCAGCTTCCCGATATCCGACGGTAGTGTNNNNNNNNatcttgtcttcactgttac	HYDIN full set
cccggcctgtggcttctattcCTTCAGCTTCCCGATATCCGACGGTAGTGTNNNNNNNNcggctaatttttgtatttt	HYDIN full set
ggtggggattattgaggaccaCTTCAGCTTCCCGATATCCGACGGTAGTGTNNNNNNNNtagaagccacagtctttca	HYDIN full set
gtcacaaacaaacaaacccgaCTTCAGCTTCCCGATATCCGACGGTAGTGTNNNNNNNNggtggcgcatatctgtaat	HYDIN full set
*Most individuals in this study were genotyped using a reduced set of 153 MIPs targeting HYDIN singly-unique nucleotides (SUNs), a subset of 717 SUN-targeting HYDIN MIPs designed for paralog-specific copy number genotyping.
